# Supplementary material for: 1-(4-Chloro­phen­yl)-2-[(3-phenyl­isoquinolin-1-yl)sulfan­yl]ethanone
Source: Acta Crystallogr Sect E Struct Rep Online. 2009 Jan 8;65(Pt 2):o254. doi: 10.1107/S1600536809000257 (PMC2968208; doi:10.1107/S1600536809000257)
Supplement: Supplementary file 1 [file e-65-0o254-sup1.cif]

##############################################################################
###                                                                        ###
###        Electronic paper (Acta Crystallographica Section E)             ###
###                                                                        ###
##############################################################################
#                                                                            #
# This CIF contains the data in a paper accepted for publication in Acta     #
# Crystallographica Section E. It conforms to the requirements of Notes      #
# for Authors for Section E, and has been peer reviewed under the auspices   #
# of the IUCr Commission on Journals.                                        #
#                                                                            #
# Full details of the Crystallographic Information File format               #
# are given in the paper "The Crystallographic Information File (CIF):       #
# a New Standard Archive File for Crystallography" by S. R. Hall, F. H.      #
# Allen and I. D. Brown [Acta Cryst. (1991), A47, 655-685].                  #
#                                                                            #
# The current version of the core CIF dictionary is obtainable from          #
# ftp://ftp.iucr.org/pub/cif_core.dic. The current version number is 2.4.    #
#                                                                            #
# Software is freely available for graphical display of the structure(s) in  #
# this CIF.  For information consult the CIF home page http://www.iucr.org/  #
# cif/home.html                                                              #
#                                                                            #
# This file may be used for bona fide research purposes within the           #
# scientific community so long as proper attribution is given to the journal # 
# article from which it was obtained.                                        #
#                                                                            #
##############################################################################
                                             
data_global
_audit_creation_method     SHELXL-97
_journal_date_recd_electronic     2008-12-27
_journal_date_accepted     2009-01-05
_journal_name_full     'Acta Crystallographica, Section E'
_journal_year     2009
_journal_volume     65
_journal_issue      2
_journal_page_first     o254
_journal_page_last     o254
_journal_paper_category     QO
_journal_coeditor_code     NG2532
_publ_contact_author_name
;
Dr F. Nawaz Khan
;
_publ_contact_author_address
;
Chemistry Division
School of Science and Humanities
VIT University,
Vellore 632 014, Tamil Nadu
India
;
_publ_contact_author_email     'nawaz_f@yahoo.co.in'
_publ_contact_author_fax     '(91) 416 2243092'
_publ_contact_author_phone     '(91) 416 2202334'
_publ_section_title
;
1-(4-Chlorophenyl)-2-[(3-phenylisoquinolin-1-yl)sulfanyl]ethanone
;
loop_
    _publ_author_name
    _publ_author_address
    'P. Manivel'
;
Chemistry Division
School of Science and Humanities
VIT University,
Vellore 632 014, Tamil Nadu
India
;
    'Venkatesha R. Hathwar'
;
Solid State and Structural Chemistry Unit
Indian Institute of Science,
Bangalore 560 012, Karnataka
India
;
    'P. Nithya'
;
Chemistry Division
School of Science and Humanities
VIT University,
Vellore 632 014, Tamil Nadu
India
;
    'R. Subashini'
;
Chemistry Division
School of Science and Humanities
VIT University,
Vellore 632 014, Tamil Nadu
India
;
    'F. Nawaz Khan'
;
Chemistry Division
School of Science and Humanities
VIT University,
Vellore 632 014, Tamil Nadu
India
;
data_I
_chemical_name_systematic
;
1-(4-Chlorophenyl)-2-[(3-phenylisoquinolin-1-yl)sulfanyl]ethanone
;
_chemical_name_common     ?
_chemical_formula_moiety     'C23 H16 Cl N O S'
_chemical_formula_sum     'C23 H16 Cl N O S'
_chemical_formula_structural     ?
_chemical_formula_iupac     'C23 H16 Cl N O S'
_chemical_formula_weight     389.89
_chemical_melting_point     ?
_symmetry_cell_setting     Orthorhombic
_symmetry_space_group_name_H-M     'P b c a'
_symmetry_space_group_name_Hall     '-P 2ac 2ab'
loop_
    _symmetry_equiv_pos_as_xyz
    'x, y, z'
    '-x+1/2, -y, z+1/2'
    'x+1/2, -y+1/2, -z'
    '-x, y+1/2, -z+1/2'
    '-x, -y, -z'
    'x-1/2, y, -z-1/2'
    '-x-1/2, y-1/2, z'
    'x, -y-1/2, z-1/2'
_cell_length_a     9.5874(14)
_cell_length_b     17.888(3)
_cell_length_c     22.025(3)
_cell_angle_alpha     90
_cell_angle_beta     90
_cell_angle_gamma     90
_cell_volume     3777.3(10)
_cell_formula_units_Z     8
_cell_measurement_reflns_used     871
_cell_measurement_theta_min     1.85
_cell_measurement_theta_max     24.96
_cell_measurement_temperature     290(2)
_cell_special_details
;
;
_exptl_crystal_description     'rod'
_exptl_crystal_colour     'colourless'
_exptl_crystal_size_max     0.26
_exptl_crystal_size_mid     0.20
_exptl_crystal_size_min     0.14
_exptl_crystal_size_rad     ?
_exptl_crystal_density_diffrn     1.371
_exptl_crystal_density_meas     ?
_exptl_crystal_density_method     'Not Measured'
_exptl_crystal_F_000     1616
_exptl_absorpt_coefficient_mu     0.325
_exptl_absorpt_correction_type     'multi-scan'
_exptl_absorpt_process_details     '(SADABS; Sheldrick, 1996)'
_exptl_absorpt_correction_T_min     0.9012
_exptl_absorpt_correction_T_max     0.9559
_exptl_special_details
;
;
_diffrn_ambient_temperature     290(2)
_diffrn_radiation_type     'MoK\a'
_diffrn_radiation_wavelength     0.71073
_diffrn_radiation_source     'fine-focus sealed tube'
_diffrn_radiation_monochromator     'graphite'
_diffrn_measurement_device_type     'Bruker SMART CCD area-detector'
_diffrn_measurement_method     '\f and \w'
_diffrn_detector_area_resol_mean     ?
_diffrn_reflns_number     25674
_diffrn_reflns_av_R_equivalents     0.1162
_diffrn_reflns_av_sigmaI/netI     0.0754
_diffrn_reflns_theta_min     1.85
_diffrn_reflns_theta_max     25.00
_diffrn_reflns_theta_full     25.00
_diffrn_measured_fraction_theta_max     1.000
_diffrn_measured_fraction_theta_full     1.000
_diffrn_reflns_limit_h_min     -11
_diffrn_reflns_limit_h_max     11
_diffrn_reflns_limit_k_min     -21
_diffrn_reflns_limit_k_max     21
_diffrn_reflns_limit_l_min     -24
_diffrn_reflns_limit_l_max     26
_diffrn_reflns_reduction_process
;
;
_diffrn_standards_number     0
_diffrn_standards_interval_count     .
_diffrn_standards_interval_time     .
_diffrn_standards_decay_%     ?
loop_
    _diffrn_standard_refln_index_h
    _diffrn_standard_refln_index_k
    _diffrn_standard_refln_index_l
    ? ? ?
_refine_special_details
;
Refinement of <i>F</i>^2^ against ALL reflections. The weighted <i>R</i>-factor
<i>wR</i> and goodness of fit <i>S</i> are based on <i>F</i>^2^, conventional
<i>R</i>-factors <i>R</i> are based on <i>F</i>, with <i>F</i> set to zero for
negative <i>F</i>^2^. The threshold expression of <i>F</i>^2^ >
\s(<i>F</i>^2^) is used only for calculating <i>R</i>-factors(gt) <i>etc</i>.
and is not relevant to the choice of reflections for refinement.
<i>R</i>-factors based on <i>F</i>^2^ are statistically about twice as large
as those based on <i>F</i>, and <i>R</i>- factors based on ALL data will be
even larger.
;
_reflns_number_total     3332
_reflns_number_gt     1915
_reflns_threshold_expression     I>2\s(I)
_refine_ls_structure_factor_coef     Fsqd
_refine_ls_matrix_type     full
_refine_ls_R_factor_all     0.1387
_refine_ls_R_factor_gt     0.0709
_refine_ls_wR_factor_gt     0.1090
_refine_ls_wR_factor_ref     0.1250
_refine_ls_goodness_of_fit_ref     1.041
_refine_ls_restrained_S_all     1.041
_refine_ls_number_reflns     3332
_refine_ls_number_parameters     244
_refine_ls_number_restraints     0
_refine_ls_hydrogen_treatment     constr
_refine_ls_weighting_scheme     calc
_refine_ls_weighting_details
         'calc w=1/[\s^2^(Fo^2^)+(0.0308P)^2^+0.7191P] where P=(Fo^2^+2Fc^2^)/3'
_atom_sites_solution_hydrogens     geom
_atom_sites_solution_primary     direct
_atom_sites_solution_secondary     difmap
_refine_ls_shift/su_max     0.000
_refine_ls_shift/su_mean     0.000
_refine_diff_density_max     0.232
_refine_diff_density_min     -0.232
_refine_ls_extinction_method     none
_refine_ls_extinction_coef     ?
loop_
    _atom_type_symbol
    _atom_type_description
    _atom_type_scat_dispersion_real
    _atom_type_scat_dispersion_imag
    _atom_type_scat_source
    S S 0.1246 0.1234 'International Tables Vol C Tables 4.2.6.8 and 6.1.1.4'
    O O 0.0106 0.0060 'International Tables Vol C Tables 4.2.6.8 and 6.1.1.4'
    N N 0.0061 0.0033 'International Tables Vol C Tables 4.2.6.8 and 6.1.1.4'
    Cl Cl 0.1484 0.1585 'International Tables Vol C Tables 4.2.6.8 and 6.1.1.4'
    H H 0.0000 0.0000 'International Tables Vol C Tables 4.2.6.8 and 6.1.1.4'
    C C 0.0033 0.0016 'International Tables Vol C Tables 4.2.6.8 and 6.1.1.4'
_computing_data_collection     'SMART (Bruker, 2004)'
_computing_cell_refinement     'SAINT (Bruker, 2004)'
_computing_data_reduction     'SAINT (Bruker, 2004)'
_computing_structure_solution     'SHELXS97  (Sheldrick, 2008)'
_computing_structure_refinement     'SHELXL97 (Sheldrick, 2008)'
_computing_molecular_graphics
            'ORTEP-3 (Farrugia, 1997) and CAMERON (Watkin <i>et al.</i>,  1993)'
_computing_publication_material     'SHELXL97 (Sheldrick, 2008)'
loop_
    _atom_site_type_symbol
    _atom_site_label
    _atom_site_fract_x
    _atom_site_fract_y
    _atom_site_fract_z
    _atom_site_U_iso_or_equiv
    _atom_site_adp_type
    _atom_site_calc_flag
    _atom_site_refinement_flags
    _atom_site_occupancy
    _atom_site_disorder_assembly
    _atom_site_disorder_group
    Cl Cl1 -0.16890(17) 0.07371(9) 0.25163(6) 0.1375(6) Uani d . 1 . .
    S S1 -0.09127(10) 0.34062(5) -0.06818(5) 0.0545(3) Uani d . 1 . .
    O O1 0.0295(2) 0.19469(13) -0.02148(12) 0.0588(7) Uani d . 1 . .
    N N1 0.0851(3) 0.36685(14) 0.02265(13) 0.0406(7) Uani d . 1 . .
    C C1 0.0416(3) 0.39062(18) -0.03051(16) 0.0401(9) Uani d . 1 . .
    C C2 0.1941(3) 0.40302(18) 0.05067(15) 0.0390(9) Uani d . 1 . .
    C C3 0.2597(4) 0.46147(19) 0.02355(16) 0.0460(9) Uani d . 1 . .
    H H3 0.3348 0.4841 0.0430 0.055 Uiso calc R 1 . .
    C C4 0.2805(4) 0.54850(19) -0.06405(19) 0.0554(10) Uani d . 1 . .
    H H4 0.3564 0.5724 -0.0463 0.067 Uiso calc R 1 . .
    C C5 0.2337(5) 0.5720(2) -0.1189(2) 0.0644(12) Uani d . 1 . .
    H H5 0.2784 0.6111 -0.1387 0.077 Uiso calc R 1 . .
    C C6 0.1184(5) 0.5375(2) -0.14581(18) 0.0665(12) Uani d . 1 . .
    H H6 0.0862 0.5543 -0.1832 0.080 Uiso calc R 1 . .
    C C7 0.0532(4) 0.47981(19) -0.11778(17) 0.0570(11) Uani d . 1 . .
    H H7 -0.0237 0.4575 -0.1360 0.068 Uiso calc R 1 . .
    C C8 0.1007(4) 0.45349(17) -0.06155(16) 0.0410(8) Uani d . 1 . .
    C C9 0.2160(4) 0.48838(17) -0.03338(16) 0.0428(9) Uani d . 1 . .
    C C10 0.2362(4) 0.3727(2) 0.11049(16) 0.0439(9) Uani d . 1 . .
    C C11 0.3618(4) 0.3927(2) 0.13781(17) 0.0656(12) Uani d . 1 . .
    H H11 0.4201 0.4267 0.1184 0.079 Uiso calc R 1 . .
    C C12 0.4012(5) 0.3632(3) 0.19275(19) 0.0801(13) Uani d . 1 . .
    H H12 0.4854 0.3779 0.2100 0.096 Uiso calc R 1 . .
    C C13 0.3193(5) 0.3129(3) 0.22247(19) 0.0778(13) Uani d . 1 . .
    H H13 0.3463 0.2933 0.2598 0.093 Uiso calc R 1 . .
    C C14 0.1957(5) 0.2919(2) 0.19589(19) 0.0748(13) Uani d . 1 . .
    H H14 0.1390 0.2570 0.2152 0.090 Uiso calc R 1 . .
    C C15 0.1543(4) 0.3218(2) 0.14102(17) 0.0594(11) Uani d . 1 . .
    H H15 0.0694 0.3072 0.1243 0.071 Uiso calc R 1 . .
    C C16 -0.1538(3) 0.28339(18) -0.00757(16) 0.0486(10) Uani d . 1 . .
    H H16A -0.1685 0.3150 0.0276 0.058 Uiso calc R 1 . .
    H H16B -0.2440 0.2634 -0.0193 0.058 Uiso calc R 1 . .
    C C17 -0.0618(4) 0.21887(18) 0.01117(18) 0.0454(10) Uani d . 1 . .
    C C18 -0.0910(4) 0.18457(17) 0.07171(18) 0.0470(9) Uani d . 1 . .
    C C19 -0.2116(4) 0.1996(2) 0.10416(18) 0.0529(10) Uani d . 1 . .
    H H19 -0.2767 0.2330 0.0885 0.064 Uiso calc R 1 . .
    C C20 -0.2360(4) 0.1656(3) 0.15937(19) 0.0693(12) Uani d . 1 . .
    H H20 -0.3179 0.1754 0.1806 0.083 Uiso calc R 1 . .
    C C21 -0.1389(6) 0.1174(3) 0.18275(19) 0.0769(13) Uani d . 1 . .
    C C22 -0.0177(5) 0.1022(2) 0.1514(2) 0.0762(13) Uani d . 1 . .
    H H22 0.0480 0.0695 0.1675 0.091 Uiso calc R 1 . .
    C C23 0.0055(4) 0.1354(2) 0.0962(2) 0.0630(11) Uani d . 1 . .
    H H23 0.0869 0.1249 0.0750 0.076 Uiso calc R 1 . .
loop_
    _atom_site_aniso_label
    _atom_site_aniso_U_11
    _atom_site_aniso_U_22
    _atom_site_aniso_U_33
    _atom_site_aniso_U_12
    _atom_site_aniso_U_13
    _atom_site_aniso_U_23
    Cl1 0.1541(14) 0.1891(16) 0.0694(9) -0.0056(13) -0.0200(9) 0.0362(10)
    S1 0.0462(6) 0.0542(5) 0.0632(7) -0.0085(5) -0.0116(6) -0.0032(5)
    O1 0.0391(15) 0.0504(15) 0.087(2) 0.0030(12) 0.0112(15) -0.0136(14)
    N1 0.0357(17) 0.0379(15) 0.0481(19) -0.0030(14) 0.0007(16) -0.0072(14)
    C1 0.032(2) 0.038(2) 0.050(2) 0.0031(16) 0.0014(18) -0.0074(18)
    C2 0.036(2) 0.037(2) 0.045(2) 0.0020(17) 0.0029(17) -0.0125(17)
    C3 0.044(2) 0.040(2) 0.054(2) -0.0063(17) -0.005(2) -0.0126(19)
    C4 0.055(3) 0.040(2) 0.071(3) -0.0047(19) 0.010(2) -0.005(2)
    C5 0.074(3) 0.043(2) 0.076(3) -0.001(2) 0.017(3) 0.006(2)
    C6 0.084(3) 0.058(3) 0.058(3) 0.005(2) 0.003(3) 0.011(2)
    C7 0.060(3) 0.048(2) 0.063(3) 0.000(2) -0.004(2) 0.003(2)
    C8 0.042(2) 0.0353(18) 0.046(2) 0.0077(17) 0.0068(19) -0.0053(18)
    C9 0.043(2) 0.0303(19) 0.055(2) -0.0010(17) 0.007(2) -0.0096(18)
    C10 0.040(2) 0.047(2) 0.045(2) -0.0009(18) 0.001(2) -0.0121(19)
    C11 0.057(3) 0.087(3) 0.054(3) -0.015(2) -0.002(2) 0.004(2)
    C12 0.064(3) 0.119(4) 0.057(3) -0.018(3) -0.013(3) 0.003(3)
    C13 0.082(4) 0.101(4) 0.050(3) -0.005(3) -0.010(3) 0.006(3)
    C14 0.084(3) 0.078(3) 0.063(3) -0.016(3) -0.009(3) 0.019(3)
    C15 0.060(3) 0.059(3) 0.058(3) -0.009(2) -0.011(2) 0.005(2)
    C16 0.033(2) 0.044(2) 0.068(3) -0.0058(17) -0.0008(19) -0.0072(19)
    C17 0.031(2) 0.0346(19) 0.071(3) -0.0067(17) -0.005(2) -0.011(2)
    C18 0.039(2) 0.0350(18) 0.067(3) -0.0037(18) -0.005(2) -0.012(2)
    C19 0.047(3) 0.053(2) 0.058(3) -0.002(2) -0.008(2) -0.008(2)
    C20 0.059(3) 0.091(3) 0.058(3) -0.009(3) -0.006(3) -0.013(3)
    C21 0.084(4) 0.090(3) 0.057(3) -0.012(3) -0.019(3) -0.003(3)
    C22 0.077(4) 0.062(3) 0.090(4) 0.004(3) -0.030(3) 0.007(3)
    C23 0.050(3) 0.050(2) 0.089(3) 0.002(2) -0.008(2) -0.001(2)
_geom_special_details
;
All e.s.d.'s (except the e.s.d. in the dihedral angle between two l.s. planes)
are estimated using the full covariance matrix. The cell e.s.d.'s are taken
into account individually in the estimation of e.s.d.'s in distances, angles
and torsion angles; correlations between e.s.d.'s in cell parameters are only
used when they are defined by crystal symmetry. An approximate (isotropic)
treatment of cell e.s.d.'s is used for estimating e.s.d.'s involving l.s.
planes.
;
loop_
    _geom_bond_atom_site_label_1
    _geom_bond_atom_site_label_2
    _geom_bond_site_symmetry_2
    _geom_bond_distance
    _geom_bond_publ_flag
    Cl1 C21 . 1.731(4) ?
    S1 C1 . 1.764(3) ?
    S1 C16 . 1.786(3) ?
    O1 C17 . 1.212(4) ?
    N1 C1 . 1.314(4) ?
    N1 C2 . 1.375(4) ?
    C1 C8 . 1.433(4) ?
    C2 C3 . 1.359(4) ?
    C2 C10 . 1.481(4) ?
    C3 C9 . 1.407(4) ?
    C3 H3 . 0.9300 ?
    C4 C5 . 1.355(5) ?
    C4 C9 . 1.412(4) ?
    C4 H4 . 0.9300 ?
    C5 C6 . 1.398(5) ?
    C5 H5 . 0.9300 ?
    C6 C7 . 1.355(5) ?
    C6 H6 . 0.9300 ?
    C7 C8 . 1.401(4) ?
    C7 H7 . 0.9300 ?
    C8 C9 . 1.413(4) ?
    C10 C15 . 1.378(4) ?
    C10 C11 . 1.392(5) ?
    C11 C12 . 1.373(5) ?
    C11 H11 . 0.9300 ?
    C12 C13 . 1.362(5) ?
    C12 H12 . 0.9300 ?
    C13 C14 . 1.374(5) ?
    C13 H13 . 0.9300 ?
    C14 C15 . 1.379(5) ?
    C14 H14 . 0.9300 ?
    C15 H15 . 0.9300 ?
    C16 C17 . 1.510(4) ?
    C16 H16A . 0.9700 ?
    C16 H16B . 0.9700 ?
    C17 C18 . 1.494(5) ?
    C18 C23 . 1.385(5) ?
    C18 C19 . 1.385(5) ?
    C19 C20 . 1.380(5) ?
    C19 H19 . 0.9300 ?
    C20 C21 . 1.369(6) ?
    C20 H20 . 0.9300 ?
    C21 C22 . 1.380(6) ?
    C22 C23 . 1.371(5) ?
    C22 H22 . 0.9300 ?
    C23 H23 . 0.9300 ?
loop_
    _geom_angle_atom_site_label_1
    _geom_angle_atom_site_label_2
    _geom_angle_atom_site_label_3
    _geom_angle_site_symmetry_1
    _geom_angle_site_symmetry_3
    _geom_angle
    _geom_angle_publ_flag
    C1 S1 C16 . . 100.46(17) ?
    C1 N1 C2 . . 119.3(3) ?
    N1 C1 C8 . . 123.6(3) ?
    N1 C1 S1 . . 119.0(3) ?
    C8 C1 S1 . . 117.3(3) ?
    C3 C2 N1 . . 121.1(3) ?
    C3 C2 C10 . . 123.1(3) ?
    N1 C2 C10 . . 115.8(3) ?
    C2 C3 C9 . . 121.2(3) ?
    C2 C3 H3 . . 119.4 ?
    C9 C3 H3 . . 119.4 ?
    C5 C4 C9 . . 121.1(4) ?
    C5 C4 H4 . . 119.4 ?
    C9 C4 H4 . . 119.4 ?
    C4 C5 C6 . . 120.3(4) ?
    C4 C5 H5 . . 119.9 ?
    C6 C5 H5 . . 119.9 ?
    C7 C6 C5 . . 120.5(4) ?
    C7 C6 H6 . . 119.8 ?
    C5 C6 H6 . . 119.8 ?
    C6 C7 C8 . . 120.6(4) ?
    C6 C7 H7 . . 119.7 ?
    C8 C7 H7 . . 119.7 ?
    C7 C8 C9 . . 119.6(3) ?
    C7 C8 C1 . . 123.8(3) ?
    C9 C8 C1 . . 116.5(3) ?
    C3 C9 C4 . . 123.8(3) ?
    C3 C9 C8 . . 118.2(3) ?
    C4 C9 C8 . . 118.0(3) ?
    C15 C10 C11 . . 116.9(4) ?
    C15 C10 C2 . . 121.4(3) ?
    C11 C10 C2 . . 121.8(3) ?
    C12 C11 C10 . . 121.3(4) ?
    C12 C11 H11 . . 119.3 ?
    C10 C11 H11 . . 119.3 ?
    C13 C12 C11 . . 121.3(4) ?
    C13 C12 H12 . . 119.4 ?
    C11 C12 H12 . . 119.4 ?
    C12 C13 C14 . . 118.2(4) ?
    C12 C13 H13 . . 120.9 ?
    C14 C13 H13 . . 120.9 ?
    C13 C14 C15 . . 121.0(4) ?
    C13 C14 H14 . . 119.5 ?
    C15 C14 H14 . . 119.5 ?
    C10 C15 C14 . . 121.3(4) ?
    C10 C15 H15 . . 119.4 ?
    C14 C15 H15 . . 119.4 ?
    C17 C16 S1 . . 116.5(2) ?
    C17 C16 H16A . . 108.2 ?
    S1 C16 H16A . . 108.2 ?
    C17 C16 H16B . . 108.2 ?
    S1 C16 H16B . . 108.2 ?
    H16A C16 H16B . . 107.3 ?
    O1 C17 C18 . . 121.2(3) ?
    O1 C17 C16 . . 122.2(3) ?
    C18 C17 C16 . . 116.6(3) ?
    C23 C18 C19 . . 118.6(4) ?
    C23 C18 C17 . . 118.9(4) ?
    C19 C18 C17 . . 122.5(3) ?
    C20 C19 C18 . . 120.7(4) ?
    C20 C19 H19 . . 119.6 ?
    C18 C19 H19 . . 119.6 ?
    C21 C20 C19 . . 119.6(4) ?
    C21 C20 H20 . . 120.2 ?
    C19 C20 H20 . . 120.2 ?
    C20 C21 C22 . . 120.6(4) ?
    C20 C21 Cl1 . . 120.1(4) ?
    C22 C21 Cl1 . . 119.3(4) ?
    C23 C22 C21 . . 119.7(4) ?
    C23 C22 H22 . . 120.2 ?
    C21 C22 H22 . . 120.2 ?
    C22 C23 C18 . . 120.8(4) ?
    C22 C23 H23 . . 119.6 ?
    C18 C23 H23 . . 119.6 ?
loop_
    _geom_torsion_atom_site_label_1
    _geom_torsion_atom_site_label_2
    _geom_torsion_atom_site_label_3
    _geom_torsion_atom_site_label_4
    _geom_torsion_site_symmetry_1
    _geom_torsion_site_symmetry_2
    _geom_torsion_site_symmetry_3
    _geom_torsion_site_symmetry_4
    _geom_torsion
    _geom_torsion_publ_flag
    C2 N1 C1 C8 . . . . -0.6(4) ?
    C2 N1 C1 S1 . . . . 176.3(2) ?
    C16 S1 C1 N1 . . . . 14.4(3) ?
    C16 S1 C1 C8 . . . . -168.5(2) ?
    C1 N1 C2 C3 . . . . -1.8(4) ?
    C1 N1 C2 C10 . . . . 179.9(3) ?
    N1 C2 C3 C9 . . . . 1.8(5) ?
    C10 C2 C3 C9 . . . . 180.0(3) ?
    C9 C4 C5 C6 . . . . 1.0(6) ?
    C4 C5 C6 C7 . . . . -0.8(6) ?
    C5 C6 C7 C8 . . . . -0.3(6) ?
    C6 C7 C8 C9 . . . . 1.2(5) ?
    C6 C7 C8 C1 . . . . -176.9(3) ?
    N1 C1 C8 C7 . . . . -178.9(3) ?
    S1 C1 C8 C7 . . . . 4.2(4) ?
    N1 C1 C8 C9 . . . . 2.9(5) ?
    S1 C1 C8 C9 . . . . -174.0(2) ?
    C2 C3 C9 C4 . . . . -179.5(3) ?
    C2 C3 C9 C8 . . . . 0.7(5) ?
    C5 C4 C9 C3 . . . . -180.0(3) ?
    C5 C4 C9 C8 . . . . -0.2(5) ?
    C7 C8 C9 C3 . . . . 178.9(3) ?
    C1 C8 C9 C3 . . . . -2.8(4) ?
    C7 C8 C9 C4 . . . . -0.9(4) ?
    C1 C8 C9 C4 . . . . 177.3(3) ?
    C3 C2 C10 C15 . . . . 169.4(3) ?
    N1 C2 C10 C15 . . . . -12.4(4) ?
    C3 C2 C10 C11 . . . . -12.3(5) ?
    N1 C2 C10 C11 . . . . 165.9(3) ?
    C15 C10 C11 C12 . . . . -0.4(6) ?
    C2 C10 C11 C12 . . . . -178.8(4) ?
    C10 C11 C12 C13 . . . . 0.4(7) ?
    C11 C12 C13 C14 . . . . 0.3(7) ?
    C12 C13 C14 C15 . . . . -1.0(7) ?
    C11 C10 C15 C14 . . . . -0.3(6) ?
    C2 C10 C15 C14 . . . . 178.1(3) ?
    C13 C14 C15 C10 . . . . 1.0(6) ?
    C1 S1 C16 C17 . . . . -73.9(3) ?
    S1 C16 C17 O1 . . . . -18.5(4) ?
    S1 C16 C17 C18 . . . . 163.1(2) ?
    O1 C17 C18 C23 . . . . 13.8(5) ?
    C16 C17 C18 C23 . . . . -167.7(3) ?
    O1 C17 C18 C19 . . . . -165.7(3) ?
    C16 C17 C18 C19 . . . . 12.8(4) ?
    C23 C18 C19 C20 . . . . -0.8(5) ?
    C17 C18 C19 C20 . . . . 178.7(3) ?
    C18 C19 C20 C21 . . . . 1.0(6) ?
    C19 C20 C21 C22 . . . . -0.5(6) ?
    C19 C20 C21 Cl1 . . . . -179.4(3) ?
    C20 C21 C22 C23 . . . . -0.2(6) ?
    Cl1 C21 C22 C23 . . . . 178.7(3) ?
    C21 C22 C23 C18 . . . . 0.4(6) ?
    C19 C18 C23 C22 . . . . 0.1(5) ?
    C17 C18 C23 C22 . . . . -179.4(3) ?
loop_
    _geom_hbond_atom_site_label_D
    _geom_hbond_atom_site_label_H
    _geom_hbond_atom_site_label_A
    _geom_hbond_site_symmetry_A
    _geom_hbond_distance_DH
    _geom_hbond_distance_HA
    _geom_hbond_distance_DA
    _geom_hbond_angle_DHA
    _geom_hbond_publ_flag
    C4 H4 O1 7_665 0.9300 2.5100 3.322(4) 147.00 no
    C16 H16B O1 3_455 0.9700 2.4700 3.128(4) 125.00 no
