# Supplementary material for: 1-(4-Chloro­phen­yl)-2-[(3-phenyl­isoquinolin-1-yl)sulfan­yl]ethanone
Source: Acta Crystallogr Sect E Struct Rep Online. 2009 Jan 8;65(Pt 2):o254. doi: 10.1107/S1600536809000257 (PMC2968208; doi:10.1107/S1600536809000257)
Supplement: Supplementary file 2 [file e-65-0o254-Isup2.hkl]

#
# h,k,l, Fc-squared, Fo-squared, sigma(Fo-squared) and status flag
#
data_I
_shelx_title ' vh10_m'
_shelx_refln_list_code          4
_shelx_F_calc_maximum      308.28
_exptl_crystal_F_000      1616.00
_reflns_d_resolution_high  0.8409
 
loop_
 _symmetry_equiv_pos_as_xyz
 'x, y, z'
 '-x+1/2, -y, z+1/2'
 'x+1/2, -y+1/2, -z'
 '-x, y+1/2, -z+1/2'
 '-x, -y, -z'
 'x-1/2, y, -z-1/2'
 '-x-1/2, y-1/2, z'
 'x, -y-1/2, z-1/2'
 
_cell_length_a     9.5874
_cell_length_b    17.8880
_cell_length_c    22.0250
_cell_angle_alpha  90.000
_cell_angle_beta   90.000
_cell_angle_gamma  90.000
 
_shelx_F_squared_multiplier     1.000
 
loop_
 _refln_index_h
 _refln_index_k
 _refln_index_l
 _refln_F_squared_calc
 _refln_F_squared_meas
 _refln_F_squared_sigma
 _refln_observed_status
   2   0   0    12103.84    11324.77    174.32 o
   4   0   0      365.71      347.75     39.64 o
   6   0   0     4144.93     4137.11    126.21 o
   8   0   0        8.56       13.89    108.64 o
  10   0   0      201.70      169.51    132.80 o
   2   1   0    37377.94    36884.49    183.28 o
   4   1   0        0.15       25.73     20.57 o
   6   1   0     2597.81     2498.08     69.86 o
   8   1   0     1383.22     1468.92     90.41 o
  10   1   0      293.11      457.94    111.31 o
   0   2   0        4.76        0.00     14.72 o
   2   2   0     5704.58     5612.90     69.74 o
   4   2   0      914.83      877.53     40.54 o
   6   2   0       65.88       97.48     25.22 o
   8   2   0      410.80      316.20     52.47 o
  10   2   0        1.22       12.01     79.22 o
   2   3   0     2046.59     2041.97     48.83 o
   4   3   0     2215.88     2246.20     59.68 o
   6   3   0     1964.30     1837.24     63.73 o
   8   3   0      436.91      417.22     57.16 o
  10   3   0      139.85      143.90    160.58 o
   0   4   0    45338.18    37763.34   4357.90 o
   2   4   0     6769.26     7142.11     93.60 o
   4   4   0     1258.95     1176.36     51.82 o
   6   4   0      238.84      239.58     31.28 o
   8   4   0      280.60      206.33     66.49 o
  10   4   0      363.87      412.51    111.63 o
   2   5   0     1244.40     1178.48     45.35 o
   4   5   0     2399.54     2295.15     67.74 o
   6   5   0      218.11      302.95     36.47 o
   8   5   0     2578.55     2501.62    154.06 o
  10   5   0       31.00      102.52     79.57 o
   0   6   0     5224.97     5244.00    124.62 o
   2   6   0     3208.50     3098.62     72.52 o
   4   6   0      513.31      538.63     40.47 o
   6   6   0     3999.35     3996.91    102.48 o
   8   6   0        0.01      191.61     64.03 o
  10   6   0      419.05      222.44    108.72 o
   2   7   0      636.77      607.13     39.91 o
   4   7   0      282.91      297.58     34.12 o
   6   7   0      140.44      116.60     34.66 o
   8   7   0     1834.65     1650.04    132.84 o
  10   7   0      224.39      326.25    108.77 o
   0   8   0     6432.00     6177.95    153.05 o
   2   8   0     3740.22     3616.04     87.71 o
   4   8   0       97.35       98.36     29.98 o
   6   8   0       33.33       80.29     53.81 o
   8   8   0      137.25      237.62     70.88 o
  10   8   0        8.62        5.80     93.72 o
   2   9   0      678.87      707.61     47.61 o
   4   9   0      343.58      349.76     40.95 o
   6   9   0      439.00      401.99     44.41 o
   8   9   0      232.02      242.11     71.87 o
  10   9   0        3.52       78.65     95.75 o
   0  10   0      483.74      471.19     60.86 o
   2  10   0        0.19       40.93     28.89 o
   4  10   0     1414.81     1456.54     71.37 o
   6  10   0     4623.47     4188.95    122.65 o
   8  10   0      713.18      609.40     91.52 o
  10  10   0      281.09      310.33    102.34 o
   2  11   0     1712.22     1600.62     71.73 o
   4  11   0     1331.61     1191.63     68.88 o
   6  11   0     1206.55     1063.93     70.62 o
   8  11   0      549.36      775.51    164.88 o
   0  12   0     2873.30     2953.79    133.92 o
   2  12   0       45.06       51.36     35.37 o
   4  12   0      296.52      321.04     47.69 o
   6  12   0       22.42       41.43     38.74 o
   8  12   0      145.82      245.95     78.63 o
   2  13   0       14.84        4.21     35.28 o
   4  13   0      851.08      813.04     64.80 o
   6  13   0      149.16      195.55     45.22 o
   8  13   0      474.33      370.67    156.88 o
   0  14   0      200.51      146.27     60.81 o
   2  14   0       40.61       49.63     38.95 o
   4  14   0       11.57       12.03     36.30 o
   6  14   0        6.78        0.00     56.44 o
   8  14   0       18.78        0.00     65.51 o
   2  15   0      608.50      502.91     56.40 o
   4  15   0      280.62      379.81     53.08 o
   6  15   0        2.43       77.40     47.37 o
   8  15   0        3.38       40.26    105.70 o
   0  16   0      162.87      267.66     61.78 o
   2  16   0       51.64       94.74     41.01 o
   4  16   0      320.77      290.29     59.25 o
   6  16   0       56.96      103.11    107.01 o
   2  17   0      720.29      706.95     84.96 o
   4  17   0      768.11      841.63    114.95 o
   6  17   0        3.81       21.11     86.43 o
   0  18   0      121.67      141.69     84.34 o
   2  18   0        1.63      109.50     60.76 o
   4  18   0      139.15      184.46    103.36 o
   6  18   0       52.17        0.00    129.97 o
   2  19   0       73.89       16.71     63.38 o
   4  19   0       59.57        0.00     55.47 o
   0  20   0       40.63      206.21    184.47 o
   2  20   0        0.49        0.00     57.08 o
   1   1   1     8297.73     8515.89     55.72 o
   2   1   1     2001.98     1981.23     36.67 o
   3   1   1     2373.07     2476.06     35.65 o
   4   1   1     5124.39     5063.65     56.30 o
   5   1   1     2467.60     2348.93     43.55 o
   6   1   1      198.77      264.64     25.40 o
   7   1   1     1712.43     1662.62     63.07 o
   8   1   1        0.16        2.04     25.96 o
   9   1   1        0.23       33.07     41.28 o
  10   1   1       10.32      120.12     61.70 o
  11   1   1       78.22      195.06     70.52 o
   0   2   1     4109.69     4295.98     53.67 o
   1   2   1    18359.32    18481.10     79.92 o
   2   2   1     5987.21     6232.44     52.12 o
   3   2   1       95.87       71.91     13.71 o
   4   2   1       38.68       10.11     13.05 o
   5   2   1      297.85      363.86     22.00 o
   6   2   1       43.02       56.14     20.14 o
   7   2   1       73.67       92.87     25.59 o
   8   2   1        2.85       67.97     30.97 o
   9   2   1        7.73        0.00     42.69 o
  10   2   1       65.30       72.49    111.07 o
  11   2   1       18.83        7.50     64.40 o
   1   3   1     2407.94     2305.90     32.07 o
   2   3   1     9401.87    10020.78     72.44 o
   3   3   1     6407.44     6432.54     63.53 o
   4   3   1      590.69      617.25     24.70 o
   5   3   1     2875.66     2772.55     50.51 o
   6   3   1      109.15      126.27     23.33 o
   7   3   1      216.75      194.08     30.96 o
   8   3   1      491.76      459.90     46.88 o
   9   3   1       35.10       43.67     58.51 o
  10   3   1        1.49       52.97     82.92 o
  11   3   1      158.15      158.28     68.36 o
   0   4   1     4602.78     4686.62     71.36 o
   1   4   1      190.27      183.87     18.61 o
   2   4   1      103.20      125.58     16.96 o
   3   4   1     7611.44     7472.73     73.27 o
   4   4   1     1005.14     1001.25     31.94 o
   5   4   1       80.30       75.76     17.36 o
   6   4   1     4192.65     4135.76     72.84 o
   7   4   1       61.69      116.95     28.49 o
   8   4   1      239.63      290.44     41.17 o
   9   4   1       31.56       23.03     44.37 o
  10   4   1       48.35       93.12     59.55 o
  11   4   1       32.77        1.57     62.96 o
   1   5   1      261.77      278.43     20.46 o
   2   5   1      259.26      241.15     19.61 o
   3   5   1     3150.90     3135.80     51.31 o
   4   5   1      701.64      693.11     29.51 o
   5   5   1      516.77      473.08     27.04 o
   6   5   1       17.93       42.83     20.87 o
   7   5   1     1527.05     1537.87     66.82 o
   8   5   1      132.57       96.70     36.90 o
   9   5   1       15.04       58.78     52.16 o
  10   5   1        0.96        0.00     61.82 o
  11   5   1       11.67        0.00     79.67 o
   0   6   1      840.31      861.07     41.94 o
   1   6   1      427.39      397.96     22.96 o
   2   6   1       40.15       57.12     16.15 o
   3   6   1       67.52       53.88     17.35 o
   4   6   1       60.99       75.98     18.33 o
   5   6   1       96.83      101.87     20.23 o
   6   6   1      690.84      633.20     35.90 o
   7   6   1      638.16      643.54     50.33 o
   8   6   1       15.85       24.16     34.62 o
   9   6   1      526.48      531.04     63.32 o
  10   6   1        0.66        8.00     54.40 o
   1   7   1     7527.46     7425.96     76.46 o
   2   7   1     1299.71     1332.95     38.01 o
   3   7   1      602.30      668.49     30.94 o
   4   7   1      825.63      812.24     33.86 o
   5   7   1     1181.85     1158.95     41.73 o
   6   7   1      315.24      341.82     31.61 o
   7   7   1     2928.99     2849.38     94.47 o
   8   7   1      108.69       75.55     42.78 o
   9   7   1       59.59      113.08     46.71 o
  10   7   1        0.97        7.15     49.14 o
   0   8   1      310.77      282.27     32.84 o
   1   8   1      104.54       72.70     19.59 o
   2   8   1        1.08        0.00     17.54 o
   3   8   1     3600.20     3481.38     63.71 o
   4   8   1       37.42       44.08     18.63 o
   5   8   1       88.72       86.41     22.04 o
   6   8   1      347.19      368.74     31.87 o
   7   8   1       17.38       43.60     55.60 o
   8   8   1       24.15       42.84     42.60 o
   9   8   1      719.70      674.59     71.14 o
  10   8   1       36.56        5.22     53.42 o
   1   9   1     1985.97     1891.22     48.25 o
   2   9   1      457.88      432.39     28.33 o
   3   9   1      215.69      215.53     24.67 o
   4   9   1      136.07      108.31     22.85 o
   5   9   1     4415.34     4119.88     75.26 o
   6   9   1       66.39       64.89     25.72 o
   7   9   1       31.10      102.56     38.70 o
   8   9   1        7.84       83.82     44.93 o
   9   9   1        6.24       68.28     61.09 o
  10   9   1        8.14        0.00     51.75 o
   0  10   1      712.14      653.62     47.20 o
   1  10   1     2945.91     2871.11     60.58 o
   2  10   1      357.84      407.19     30.33 o
   3  10   1      627.18      627.43     35.08 o
   4  10   1      190.09      188.86     26.69 o
   5  10   1     3779.07     3415.45     75.62 o
   6  10   1      510.52      532.03     38.47 o
   7  10   1      169.82      176.55     44.93 o
   8  10   1        7.31       62.43     47.65 o
   9  10   1       29.46      132.21     49.99 o
  10  10   1       30.23       35.15     61.09 o
   1  11   1      555.30      498.73     32.36 o
   2  11   1      563.69      562.11     34.65 o
   3  11   1        3.53        6.16     22.82 o
   4  11   1      201.63      202.53     28.45 o
   5  11   1     1798.80     1660.31     57.99 o
   6  11   1       93.06      108.09     27.69 o
   7  11   1      173.09      233.49     46.36 o
   8  11   1        0.33       62.73     53.77 o
   9  11   1       29.67       10.96     47.64 o
   0  12   1       30.08       29.71     33.27 o
   1  12   1     3948.91     3830.40     76.29 o
   2  12   1       74.11      116.33     25.62 o
   3  12   1       23.91       25.05     24.61 o
   4  12   1      433.59      415.92     36.90 o
   5  12   1        0.62       22.78     26.53 o
   6  12   1      270.41      301.46     36.31 o
   7  12   1        6.25       53.72     35.02 o
   8  12   1        0.01       30.38     51.33 o
   9  12   1        1.34       48.06     50.03 o
   1  13   1      818.05      726.87     40.56 o
   2  13   1      304.73      236.80     33.61 o
   3  13   1      217.89      227.37     32.58 o
   4  13   1       94.42      121.26     28.54 o
   5  13   1        0.89        0.00     25.20 o
   6  13   1      196.70      179.24     42.00 o
   7  13   1      122.57      147.34     55.04 o
   8  13   1        4.41      101.26     91.20 o
   9  13   1      308.25      309.87     72.14 o
   0  14   1     1046.93     1015.74     66.29 o
   1  14   1      173.24      218.96     31.14 o
   2  14   1        4.12       57.44     27.19 o
   3  14   1     1423.82     1423.96     60.69 o
   4  14   1       18.66       91.58     28.07 o
   5  14   1       19.46       35.37     27.79 o
   6  14   1      197.75      238.04     34.93 o
   7  14   1     1087.30     1102.52     94.84 o
   8  14   1        1.25       27.75     77.10 o
   1  15   1     1142.54     1053.17     49.54 o
   2  15   1        0.35        7.39     26.21 o
   3  15   1       36.35       59.94     29.60 o
   4  15   1       58.71       55.82     32.19 o
   5  15   1       15.33        4.04     30.28 o
   6  15   1        0.69       89.59     36.54 o
   7  15   1        4.08       66.69     55.01 o
   8  15   1       11.20      105.80    106.30 o
   0  16   1        1.05        0.00     42.98 o
   1  16   1       10.96       23.32     29.81 o
   2  16   1       25.53       30.71     29.26 o
   3  16   1       48.76      110.02     32.43 o
   4  16   1        0.46        0.00     35.77 o
   5  16   1       10.95       70.34     33.50 o
   6  16   1       85.04       56.93     38.81 o
   7  16   1       26.25      233.94    112.42 o
   1  17   1        2.44       37.72     30.32 o
   2  17   1        4.85       32.75     35.09 o
   3  17   1      147.73      152.31     39.55 o
   4  17   1       15.97       27.39     36.13 o
   5  17   1      134.91       99.53     38.98 o
   6  17   1       21.26      108.06    122.13 o
   0  18   1       15.40       29.41     57.13 o
   1  18   1      129.53       88.64     43.30 o
   2  18   1        0.01        0.00     39.52 o
   3  18   1      336.93      404.70     52.14 o
   4  18   1        0.54       66.58     49.24 o
   5  18   1        1.32      112.20     45.84 o
   6  18   1       24.15       32.87     53.94 o
   1  19   1      303.25      335.14     56.37 o
   2  19   1       23.15       81.11     43.71 o
   3  19   1        0.83       33.60     39.24 o
   4  19   1        0.70        8.92     42.26 o
   5  19   1      123.44      111.68     47.78 o
   0  20   1      125.53      190.15     64.18 o
   1  20   1      123.69      262.96     50.73 o
   2  20   1        0.11       64.40     51.32 o
   3  20   1       93.26       94.19     52.50 o
   1  21   1       88.82      127.85     46.44 o
   0   0   2    61028.18    61278.42    582.19 o
   1   0   2      803.18      731.57     28.01 o
   2   0   2    15863.72    16352.27    130.26 o
   3   0   2     3462.58     3355.04     69.24 o
   4   0   2     4022.64     4132.35     88.09 o
   5   0   2     3424.41     3570.19     68.72 o
   6   0   2     9320.24     9860.67    199.22 o
   7   0   2      137.22      182.80     40.22 o
   8   0   2      130.48       26.75     57.93 o
   9   0   2      304.31      359.39     72.16 o
  10   0   2       58.52       85.24     81.83 o
  11   0   2      117.03       44.29    102.23 o
   1   1   2      716.37      649.83     17.81 o
   2   1   2      712.62      831.11     24.50 o
   3   1   2     1001.39     1070.64     30.52 o
   4   1   2      204.03      205.22     17.29 o
   5   1   2     5099.90     5278.94     60.51 o
   6   1   2      984.84      992.66     39.94 o
   7   1   2        6.31       12.92     22.90 o
   8   1   2      504.48      503.99     52.26 o
   9   1   2       56.01       28.50     40.79 o
  10   1   2      308.92      259.25     71.28 o
  11   1   2       48.36        0.00     59.86 o
   0   2   2     2582.21     2664.93     46.01 o
   1   2   2     9836.58     9840.99     57.47 o
   2   2   2    21834.96    23201.52    108.43 o
   3   2   2     4219.16     4316.70     48.17 o
   4   2   2     3156.51     3343.02     46.90 o
   5   2   2        0.01        0.00     13.88 o
   6   2   2      173.48      171.29     23.55 o
   7   2   2       78.74      115.67     26.53 o
   8   2   2       94.35      103.63     33.88 o
   9   2   2       29.59       22.63     38.47 o
  10   2   2       58.87      107.37     64.96 o
  11   2   2        0.13        0.00     56.18 o
   1   3   2       59.39       59.04     13.95 o
   2   3   2    58097.47    59354.73    239.80 o
   3   3   2     1743.76     1863.70     35.65 o
   4   3   2     1370.12     1271.15     34.07 o
   5   3   2     1087.75     1100.53     33.10 o
   6   3   2      223.41      291.13     26.53 o
   7   3   2      261.77      302.62     33.91 o
   8   3   2        3.86       38.05     37.83 o
   9   3   2       12.80        9.90     37.36 o
  10   3   2       52.93       13.91     57.16 o
  11   3   2        3.90       37.49     69.47 o
   0   4   2     3712.23     3583.28     61.79 o
   1   4   2    13776.18    13706.48     85.29 o
   2   4   2     6830.14     7000.52     65.79 o
   3   4   2     5053.72     5064.89     62.75 o
   4   4   2      294.66      305.99     21.58 o
   5   4   2      262.00      289.70     21.82 o
   6   4   2      392.48      353.92     29.94 o
   7   4   2      738.06      800.07     54.52 o
   8   4   2      163.83      194.94     38.08 o
   9   4   2      282.62      253.68     55.86 o
  10   4   2      300.84      360.43     68.89 o
  11   4   2        7.53       14.86     64.16 o
   1   5   2       51.50       78.19     16.77 o
   2   5   2     1844.65     1895.28     38.75 o
   3   5   2      151.84      124.81     17.62 o
   4   5   2      447.85      481.52     26.04 o
   5   5   2     3190.53     3323.66     62.21 o
   6   5   2      307.31      240.42     29.79 o
   7   5   2       61.36       58.64     32.83 o
   8   5   2      484.40      520.50     52.95 o
   9   5   2        5.03       45.42     45.13 o
  10   5   2        4.44        0.00     62.20 o
  11   5   2      111.95       58.96     89.81 o
   0   6   2    10929.80    11227.69    125.71 o
   1   6   2      297.18      275.21     21.01 o
   2   6   2      820.74      869.50     30.32 o
   3   6   2     2220.25     2160.00     46.19 o
   4   6   2      754.72      765.91     31.98 o
   5   6   2        3.87       20.76     17.71 o
   6   6   2      277.78      271.47     30.23 o
   7   6   2      301.61      299.54     42.89 o
   8   6   2       35.86       77.01     38.69 o
   9   6   2       44.10        0.00     46.71 o
  10   6   2      219.87      279.33     65.53 o
   1   7   2     1958.78     1982.75     42.83 o
   2   7   2     2508.69     2540.36     50.40 o
   3   7   2     1868.72     1941.12     46.86 o
   4   7   2      362.32      412.96     27.28 o
   5   7   2       93.69       89.16     20.86 o
   6   7   2       20.81       41.41     25.07 o
   7   7   2      490.45      502.18     51.02 o
   8   7   2      106.83      141.03     50.36 o
   9   7   2       65.17       68.58     68.66 o
  10   7   2       98.24      121.97     57.84 o
   0   8   2      732.92      734.40     43.23 o
   1   8   2     3696.49     3859.08     61.57 o
   2   8   2     1947.93     1948.19     47.74 o
   3   8   2      473.13      472.81     28.74 o
   4   8   2        1.55       15.38     18.78 o
   5   8   2      625.70      636.67     34.81 o
   6   8   2      162.33      224.49     30.54 o
   7   8   2     1101.30     1041.67     69.15 o
   8   8   2      172.35      216.38     43.61 o
   9   8   2        0.31       74.24     51.15 o
  10   8   2        1.86        0.00     60.97 o
   1   9   2     1039.63     1039.33     37.34 o
   2   9   2       50.68       36.17     19.93 o
   3   9   2      783.01      848.83     36.75 o
   4   9   2      252.32      279.53     27.73 o
   5   9   2       42.72       47.36     22.57 o
   6   9   2      119.59      204.25     30.51 o
   7   9   2      920.72      776.47     62.99 o
   8   9   2      405.58      403.59     51.36 o
   9   9   2       20.63        0.00     42.76 o
  10   9   2       26.46      109.43     58.96 o
   0  10   2       30.52       38.64     28.56 o
   1  10   2       11.69       18.13     20.62 o
   2  10   2      330.16      352.67     28.39 o
   3  10   2     1622.39     1548.31     49.28 o
   4  10   2      684.34      677.09     35.66 o
   5  10   2     1147.85     1083.12     46.80 o
   6  10   2      769.98      830.06     47.26 o
   7  10   2       45.55      105.71     34.66 o
   8  10   2      203.34      199.72     51.55 o
   9  10   2       30.74       93.29     64.26 o
  10  10   2      156.51      153.42     63.28 o
   1  11   2      672.63      667.66     35.70 o
   2  11   2      656.56      665.13     36.06 o
   3  11   2      242.55      239.41     29.21 o
   4  11   2     1665.66     1585.46     54.67 o
   5  11   2      402.84      442.08     39.87 o
   6  11   2       39.65       12.12     28.10 o
   7  11   2      247.61      193.15     46.90 o
   8  11   2       56.29      105.97     62.40 o
   9  11   2      136.48      211.35     56.39 o
   0  12   2     1321.67     1308.97     66.06 o
   1  12   2      103.76       90.07     25.21 o
   2  12   2        7.42       50.71     24.50 o
   3  12   2     2375.24     2257.49     64.03 o
   4  12   2      388.34      473.29     37.19 o
   5  12   2      211.56      224.80     33.18 o
   6  12   2        0.51       10.66     29.45 o
   7  12   2        0.12       19.49     41.91 o
   8  12   2       14.37       74.08     48.45 o
   9  12   2      185.90      138.32     52.10 o
   1  13   2      241.49      267.78     30.14 o
   2  13   2       69.02       72.92     27.17 o
   3  13   2       86.57       70.56     27.92 o
   4  13   2      937.02      985.00     49.94 o
   5  13   2       11.97       11.84     27.14 o
   6  13   2      454.02      460.01     40.60 o
   7  13   2       99.19      140.27     52.60 o
   8  13   2      228.05      307.88     66.21 o
   0  14   2        0.05       71.94     36.70 o
   1  14   2        0.03       24.60     25.10 o
   2  14   2       84.97       83.62     28.52 o
   3  14   2      917.40      943.73     48.55 o
   4  14   2      225.59      287.69     37.81 o
   5  14   2       43.20       33.58     28.93 o
   6  14   2       30.24       65.48     35.40 o
   7  14   2       64.11       33.52     49.53 o
   8  14   2        0.04       56.91     71.83 o
   1  15   2      353.45      368.79     41.30 o
   2  15   2      825.16      968.43     56.31 o
   3  15   2       28.95       13.57     30.59 o
   4  15   2      311.97      294.95     38.05 o
   5  15   2      298.45      310.73     39.54 o
   6  15   2        0.02       55.32     38.21 o
   7  15   2        2.29      115.01     61.66 o
   8  15   2       47.28      115.71     72.11 o
   0  16   2      368.00      341.27     58.57 o
   1  16   2      184.18      245.84     36.77 o
   2  16   2       78.75      110.48     33.55 o
   3  16   2       76.00      101.60     33.07 o
   4  16   2      230.50      320.58     40.63 o
   5  16   2        1.33       34.99     34.20 o
   6  16   2        1.94        0.00     42.46 o
   7  16   2       48.31      307.72     72.72 o
   1  17   2      324.40      348.58     41.52 o
   2  17   2      460.12      528.78     45.93 o
   3  17   2       52.96       68.39     40.23 o
   4  17   2      144.72      200.06     39.10 o
   5  17   2      166.29      200.88     40.64 o
   6  17   2       12.53      101.43     47.30 o
   0  18   2      145.18      202.69     65.62 o
   1  18   2       10.42       45.34     34.83 o
   2  18   2        0.96       31.71     37.00 o
   3  18   2      118.78      139.10     40.06 o
   4  18   2       78.71      148.49     41.60 o
   5  18   2        3.84        0.00     43.21 o
   6  18   2       23.34       65.98     46.07 o
   1  19   2       41.96      117.89     44.02 o
   2  19   2      129.83      130.73     44.21 o
   3  19   2        3.78       31.82     40.06 o
   4  19   2       92.17       75.16     43.37 o
   5  19   2       11.60       51.47     41.34 o
   0  20   2       81.08        0.00     53.57 o
   1  20   2        3.15       39.31     42.49 o
   2  20   2       24.71        0.00     42.43 o
   3  20   2       21.53       82.68     55.99 o
   1  21   2      266.03      451.12     59.29 o
   1   1   3     8329.22     8545.55     55.71 o
   2   1   3     2158.61     2209.97     41.63 o
   3   1   3      284.43      267.88     19.30 o
   4   1   3      797.08      699.84     28.90 o
   5   1   3      153.79      163.45     20.55 o
   6   1   3       20.00        0.00     18.23 o
   7   1   3        1.11        2.72     22.37 o
   8   1   3     1017.03      970.16     78.70 o
   9   1   3       49.89       22.22     38.18 o
  10   1   3       70.45       58.16     54.42 o
  11   1   3       63.17      123.85     89.85 o
   0   2   3      219.58      142.55     20.25 o
   1   2   3    13580.17    13892.99     72.39 o
   2   2   3    41809.57    41866.89    152.01 o
   3   2   3       36.01       24.38     12.02 o
   4   2   3      798.53      822.67     24.16 o
   5   2   3     1607.40     1698.27     40.45 o
   6   2   3     2094.07     2125.02     56.71 o
   7   2   3        1.76       37.35     26.37 o
   8   2   3       31.70       33.45     37.83 o
   9   2   3      404.88      393.51     53.93 o
  10   2   3      788.09      721.17     80.69 o
  11   2   3        2.63        0.00     69.83 o
   1   3   3     9043.93     9167.15     64.00 o
   2   3   3    51546.88    52467.89    185.68 o
   3   3   3     1734.55     1682.76     34.16 o
   4   3   3     2716.58     2636.51     44.35 o
   5   3   3     1697.79     1656.01     37.86 o
   6   3   3       29.59       38.31     21.10 o
   7   3   3       30.29       47.57     28.86 o
   8   3   3     2539.09     2540.97    106.33 o
   9   3   3      105.29      107.45     67.30 o
  10   3   3      134.56      174.62     77.59 o
  11   3   3       34.38        0.00     74.71 o
   0   4   3    95038.23    88142.77   1814.68 o
   1   4   3    41706.09    42469.75    175.53 o
   2   4   3    21640.71    21693.72    118.80 o
   3   4   3     1265.35     1315.66     32.66 o
   4   4   3      743.48      688.58     27.40 o
   5   4   3      123.37      131.02     17.75 o
   6   4   3      649.26      620.89     36.14 o
   7   4   3        1.47        5.74     28.83 o
   8   4   3      129.33      209.31     46.54 o
   9   4   3      105.58       96.36     42.42 o
  10   4   3      346.88      455.03     85.84 o
  11   4   3       17.59        1.70     60.93 o
   1   5   3    36398.29    36173.44    157.30 o
   2   5   3     9320.67     9349.97     81.57 o
   3   5   3     2718.76     2824.79     50.95 o
   4   5   3       59.75       74.75     19.81 o
   5   5   3       30.60       52.60     17.66 o
   6   5   3       21.08       25.63     22.90 o
   7   5   3       42.28       36.88     31.42 o
   8   5   3       33.85       14.91     32.93 o
   9   5   3      224.72      147.39     45.92 o
  10   5   3       11.73        0.00     63.63 o
  11   5   3        5.06        0.00     89.44 o
   0   6   3      299.44      384.94     31.01 o
   1   6   3      191.32      189.81     19.05 o
   2   6   3     2867.00     2717.30     48.34 o
   3   6   3       25.00       15.05     18.98 o
   4   6   3      638.51      674.94     30.62 o
   5   6   3        0.60        2.87     17.77 o
   6   6   3      351.58      382.94     33.31 o
   7   6   3     2517.73     2369.01     83.10 o
   8   6   3      294.07      213.34     43.64 o
   9   6   3       25.95       46.42     62.58 o
  10   6   3        4.54        0.00     66.78 o
   1   7   3     6619.12     6620.06     74.32 o
   2   7   3     4019.07     3994.82     61.55 o
   3   7   3      104.86      100.08     20.26 o
   4   7   3      226.23      191.11     23.07 o
   5   7   3      134.24      150.54     23.06 o
   6   7   3     1000.98      923.34     46.31 o
   7   7   3     1026.64      957.88     59.61 o
   8   7   3      621.53      614.61     57.82 o
   9   7   3      138.57      179.36     54.12 o
  10   7   3      101.78       82.40     56.15 o
   0   8   3     9259.76     9388.92    158.49 o
   1   8   3      513.80      594.69     29.36 o
   2   8   3     1475.44     1379.30     40.83 o
   3   8   3      116.41      131.13     21.49 o
   4   8   3     1851.26     1722.37     48.95 o
   5   8   3      944.46      914.53     39.55 o
   6   8   3      615.59      608.41     46.21 o
   7   8   3       21.06       88.74     36.34 o
   8   8   3       29.83       31.77     36.23 o
   9   8   3      244.41      180.35     59.70 o
  10   8   3      413.60      390.59     88.72 o
   1   9   3     1594.71     1618.85     44.20 o
   2   9   3     1808.02     1774.53     47.83 o
   3   9   3      967.67     1000.11     39.46 o
   4   9   3     1135.63     1213.96     42.34 o
   5   9   3      595.07      619.40     36.64 o
   6   9   3        0.61       21.59     32.67 o
   7   9   3      609.79      608.49     53.82 o
   8   9   3      196.17      256.26     48.76 o
   9   9   3        1.89        0.00     51.15 o
  10   9   3       22.55      154.97     62.12 o
   0  10   3      383.20      313.62     37.70 o
   1  10   3      382.73      414.63     28.39 o
   2  10   3        6.08        3.42     19.47 o
   3  10   3      509.67      516.88     33.28 o
   4  10   3      560.81      597.84     36.52 o
   5  10   3      660.17      611.85     38.54 o
   6  10   3     1440.71     1417.64     62.21 o
   7  10   3        2.35       48.87     37.00 o
   8  10   3        1.10       14.02     40.91 o
   9  10   3       31.87       74.99     49.62 o
   1  11   3      191.67      155.42     24.18 o
   2  11   3      371.39      443.63     32.01 o
   3  11   3       11.81       60.87     23.92 o
   4  11   3       56.10       62.54     26.12 o
   5  11   3      665.42      618.07     40.96 o
   6  11   3       24.94       28.78     28.89 o
   7  11   3      400.61      440.04     50.48 o
   8  11   3        0.00        2.93     59.72 o
   9  11   3       11.84        0.00     51.61 o
   0  12   3      105.72      108.43     34.62 o
   1  12   3        0.11       38.39     22.30 o
   2  12   3      383.33      410.44     33.35 o
   3  12   3      598.04      551.93     37.58 o
   4  12   3      401.08      408.35     36.74 o
   5  12   3       45.24       50.57     27.77 o
   6  12   3       42.66       58.63     30.90 o
   7  12   3      108.81      100.21     40.12 o
   8  12   3       48.61       84.42     52.98 o
   9  12   3       13.49        0.00     69.27 o
   1  13   3       60.20       96.15     26.06 o
   2  13   3      255.76      263.99     31.63 o
   3  13   3       22.36       20.36     27.48 o
   4  13   3     1518.09     1394.79     56.35 o
   5  13   3        3.15       54.07     26.84 o
   6  13   3      679.13      785.30     65.43 o
   7  13   3        6.07       85.25     45.21 o
   8  13   3       27.39      155.73    109.23 o
   0  14   3     1104.73     1122.93     80.82 o
   1  14   3      105.39      120.53     33.12 o
   2  14   3       59.67       53.67     31.15 o
   3  14   3      621.98      562.33     45.33 o
   4  14   3        2.01       46.22     31.37 o
   5  14   3        1.35       13.23     31.21 o
   6  14   3      808.41      761.41     56.80 o
   7  14   3      189.68      232.71     55.03 o
   8  14   3        1.36       50.60     88.62 o
   1  15   3       54.30       65.30     32.89 o
   2  15   3       95.13       90.17     32.97 o
   3  15   3       86.38       88.75     33.46 o
   4  15   3        1.86       15.95     33.13 o
   5  15   3      183.71      242.97     40.19 o
   6  15   3        0.64       82.09     40.53 o
   7  15   3       10.61       70.62     56.95 o
   0  16   3        4.07       39.85     44.09 o
   1  16   3       34.58       50.34     31.03 o
   2  16   3      404.26      356.30     41.51 o
   3  16   3       64.78      118.43     32.57 o
   4  16   3      157.84      117.10     33.85 o
   5  16   3       47.11      103.11     37.65 o
   6  16   3      204.69      216.82     58.16 o
   7  16   3       65.04      202.49     66.35 o
   1  17   3       64.70       69.76     31.65 o
   2  17   3       23.83       73.50     33.20 o
   3  17   3       67.70       93.15     34.81 o
   4  17   3        0.13       54.09     33.78 o
   5  17   3        0.39       64.16     38.73 o
   6  17   3        0.18       21.07     42.66 o
   0  18   3       89.99       49.15     45.65 o
   1  18   3        0.99       55.08     31.08 o
   2  18   3       12.92       51.24     33.34 o
   3  18   3        1.54       32.30     33.00 o
   4  18   3      113.85      206.38     40.78 o
   5  18   3        0.89       19.43     39.70 o
   1  19   3      146.32       97.81     45.65 o
   2  19   3       19.96       37.80     38.19 o
   3  19   3       12.52       35.07     47.53 o
   4  19   3        0.02       21.85     41.13 o
   0  20   3      305.83      427.82     80.29 o
   1  20   3       64.81      141.78     47.15 o
   2  20   3        0.41       43.81     44.08 o
   3  20   3       35.03      125.05     46.57 o
   1  21   3        1.05        0.00     42.61 o
   0   0   4     2253.22     2501.78     59.24 o
   1   0   4      855.41      837.01     33.92 o
   2   0   4      141.17      104.96     22.84 o
   3   0   4      783.17      703.70     35.60 o
   4   0   4     1720.29     1733.98     58.47 o
   5   0   4       32.22       53.76     24.03 o
   6   0   4     1096.33      965.53     55.90 o
   7   0   4     1566.12     1569.34     91.41 o
   8   0   4     1449.68     1747.74    150.51 o
   9   0   4       87.79       29.71     58.56 o
  10   0   4       73.43        2.48     64.60 o
  11   0   4      116.70      218.38    163.28 o
   1   1   4     3944.12     3980.27     42.65 o
   2   1   4      999.02      946.21     24.99 o
   3   1   4        3.40        5.64     12.61 o
   4   1   4     4447.69     4407.14     64.46 o
   5   1   4      303.77      287.62     23.55 o
   6   1   4      389.03      376.80     28.21 o
   7   1   4        0.21        0.64     27.44 o
   8   1   4      345.34      256.76     51.63 o
   9   1   4       15.70      105.93     41.97 o
  10   1   4      168.86      222.18     63.57 o
  11   1   4        9.12        0.00     56.82 o
   0   2   4     2412.20     2506.81     54.98 o
   1   2   4      147.90      139.77     15.81 o
   2   2   4    18478.95    19068.75    107.21 o
   3   2   4       42.43       52.39     11.47 o
   4   2   4      235.08      291.16     18.65 o
   5   2   4      285.97      303.06     24.75 o
   6   2   4       17.20       28.94     19.42 o
   7   2   4      690.73      675.29     43.15 o
   8   2   4       69.16        8.70     36.87 o
   9   2   4       45.71        9.40     39.41 o
  10   2   4      162.99      200.21     58.80 o
  11   2   4        0.91        0.00     68.83 o
   1   3   4     2312.73     2393.38     35.43 o
   2   3   4     2217.11     2142.53     35.90 o
   3   3   4       32.56       56.50     13.90 o
   4   3   4     2269.45     2183.01     40.10 o
   5   3   4      963.16     1052.04     30.14 o
   6   3   4      201.78      287.88     29.80 o
   7   3   4       56.99       20.77     25.97 o
   8   3   4       28.16       26.79     39.29 o
   9   3   4       29.62       64.29     41.90 o
  10   3   4       46.30       57.06     51.97 o
  11   3   4       41.32       36.61     65.20 o
   0   4   4     9261.25     8803.92    118.29 o
   1   4   4    15308.00    15952.77     93.77 o
   2   4   4     3706.02     3887.67     52.04 o
   3   4   4      118.90       87.53     15.61 o
   4   4   4     1993.50     2022.27     42.25 o
   5   4   4      588.20      701.63     27.98 o
   6   4   4       30.01       73.45     26.39 o
   7   4   4      231.18      243.33     34.02 o
   8   4   4      763.30      797.12     67.12 o
   9   4   4      573.37      574.30     64.04 o
  10   4   4       73.06       57.40     53.91 o
  11   4   4       45.16       77.88     69.44 o
   1   5   4     1278.25     1418.40     31.89 o
   2   5   4     3562.52     3668.57     52.53 o
   3   5   4      414.71      413.86     23.98 o
   4   5   4      862.69      853.91     31.21 o
   5   5   4      684.60      679.00     32.47 o
   6   5   4      132.91      155.55     28.38 o
   7   5   4        0.79       10.40     28.75 o
   8   5   4        0.19        0.00     37.95 o
   9   5   4      117.29       91.03     42.94 o
  10   5   4      112.12      134.93     57.00 o
   0   6   4     4644.20     4689.15     78.51 o
   1   6   4      176.89      148.40     17.87 o
   2   6   4       23.02        6.59     14.76 o
   3   6   4     1994.31     1950.93     45.18 o
   4   6   4     1185.58     1090.22     36.62 o
   5   6   4      537.23      589.87     30.24 o
   6   6   4       24.28       50.97     27.43 o
   7   6   4     1176.26     1222.01     60.00 o
   8   6   4      192.07      232.65     56.81 o
   9   6   4       45.34       77.67     51.70 o
  10   6   4       35.54       45.54     53.85 o
   1   7   4     3448.31     3369.25     53.83 o
   2   7   4      637.63      640.61     29.03 o
   3   7   4     1544.04     1589.53     43.88 o
   4   7   4        1.43        0.00     17.71 o
   5   7   4      153.27      161.06     23.40 o
   6   7   4       23.76       35.93     33.30 o
   7   7   4      636.03      647.22     49.72 o
   8   7   4      340.46      391.97     55.54 o
   9   7   4      367.28      465.77     59.49 o
  10   7   4       34.83        0.00     51.13 o
   0   8   4      727.98      683.03     41.21 o
   1   8   4     3021.68     3258.93     56.67 o
   2   8   4      278.71      251.85     23.90 o
   3   8   4      183.86      183.39     22.02 o
   4   8   4      211.51      215.42     25.66 o
   5   8   4       17.18       32.75     22.27 o
   6   8   4     1125.63     1211.86     59.66 o
   7   8   4        0.72       28.35     43.58 o
   8   8   4       93.33       11.91     41.71 o
   9   8   4       20.65       20.90     44.29 o
  10   8   4       24.40       36.00     70.72 o
   1   9   4       40.30       49.41     19.08 o
   2   9   4      992.45      965.69     37.49 o
   3   9   4     3131.89     3088.67     63.63 o
   4   9   4      254.62      273.58     28.59 o
   5   9   4      140.86      123.87     27.09 o
   6   9   4     1100.57     1000.17     58.21 o
   7   9   4      443.85      507.75     47.79 o
   8   9   4        2.89       71.60     45.78 o
   9   9   4      109.66       74.87     54.41 o
  10   9   4      229.51      168.30     98.77 o
   0  10   4      935.73      971.25     52.38 o
   1  10   4     1416.95     1325.85     42.76 o
   2  10   4      322.12      301.82     27.08 o
   3  10   4     1169.50     1129.41     43.72 o
   4  10   4      117.52      147.46     25.87 o
   5  10   4      501.01      498.83     37.95 o
   6  10   4       65.24       10.05     34.83 o
   7  10   4       90.62      111.10     38.92 o
   8  10   4       48.87      113.93     44.31 o
   9  10   4       15.52       30.78     86.35 o
   1  11   4      359.41      373.31     29.80 o
   2  11   4      185.28      182.63     26.39 o
   3  11   4      285.74      297.01     30.63 o
   4  11   4      100.13      142.08     26.63 o
   5  11   4     1398.17     1328.31     56.89 o
   6  11   4        4.74       34.15     33.18 o
   7  11   4      475.98      460.08     54.97 o
   8  11   4       40.02       66.33     44.17 o
   9  11   4      117.86      154.39     72.25 o
   0  12   4      517.76      524.86     47.27 o
   1  12   4      646.19      715.27     37.57 o
   2  12   4      363.73      353.02     32.41 o
   3  12   4      716.73      729.74     41.97 o
   4  12   4        6.86       75.73     28.23 o
   5  12   4      238.42      205.15     37.51 o
   6  12   4      122.51       89.34     41.53 o
   7  12   4       31.70       37.69     47.03 o
   8  12   4       66.70      191.93     66.84 o
   9  12   4      295.83      400.43     81.13 o
   1  13   4      478.78      478.53     42.25 o
   2  13   4       26.12       43.97     30.25 o
   3  13   4      585.90      544.72     44.49 o
   4  13   4       63.49       58.69     31.76 o
   5  13   4      181.67      161.55     36.14 o
   6  13   4       41.19       45.97     40.82 o
   7  13   4       15.31       97.92     46.87 o
   8  13   4       12.60      121.80     60.92 o
   0  14   4      614.62      679.55     70.99 o
   1  14   4       40.82       22.58     31.00 o
   2  14   4      111.15       78.57     36.20 o
   3  14   4      743.21      677.86     47.47 o
   4  14   4     1300.57     1255.94     62.93 o
   5  14   4       30.88        0.00     32.75 o
   6  14   4       44.67      182.16     44.37 o
   7  14   4       23.84        9.17     72.91 o
   8  14   4       38.38      131.98     63.71 o
   1  15   4       10.60       25.07     30.25 o
   2  15   4      237.57      221.30     38.54 o
   3  15   4       57.86       97.78     34.37 o
   4  15   4      601.66      552.00     48.29 o
   5  15   4      150.95      189.12     41.79 o
   6  15   4        0.19        0.00     52.68 o
   7  15   4       37.15       98.51     90.18 o
   0  16   4       75.05       72.56     44.84 o
   1  16   4      818.29      818.36     53.40 o
   2  16   4      483.41      567.96     47.60 o
   3  16   4      303.19      323.77     41.67 o
   4  16   4       48.77       90.68     35.46 o
   5  16   4       25.17       85.46     38.26 o
   6  16   4        5.83        3.30     42.57 o
   7  16   4       94.42      104.79     65.52 o
   1  17   4     1256.01     1253.10     64.66 o
   2  17   4       25.44       74.18     33.48 o
   3  17   4        2.94       63.28     34.38 o
   4  17   4        0.04       45.06     35.65 o
   5  17   4      639.30      730.17     57.92 o
   6  17   4       26.23       84.18     49.44 o
   0  18   4       52.17       41.94     43.49 o
   1  18   4        7.24        0.00     31.64 o
   2  18   4        5.00        0.00     32.77 o
   3  18   4       75.09      134.35     38.91 o
   4  18   4        7.45       26.98     44.72 o
   5  18   4        4.21       62.61     38.02 o
   1  19   4        8.96       47.70     34.07 o
   2  19   4      166.55      117.75     36.98 o
   3  19   4       22.44       53.40     35.33 o
   4  19   4       23.87      156.35     43.97 o
   0  20   4       24.14       35.83     61.20 o
   1  20   4        8.69        0.00     46.21 o
   2  20   4       21.64       30.85     51.17 o
   3  20   4        8.80        0.00     40.07 o
   1   1   5     1794.43     1729.38     29.65 o
   2   1   5    18815.21    19890.05    108.94 o
   3   1   5       21.65       34.35     12.65 o
   4   1   5      137.62      138.54     18.06 o
   5   1   5      841.21      903.78     34.93 o
   6   1   5      200.79      183.35     26.82 o
   7   1   5       80.26      106.36     31.51 o
   8   1   5      193.71      198.63     46.10 o
   9   1   5        0.49        0.00     40.10 o
  10   1   5      189.71      245.40     63.06 o
  11   1   5        7.34        0.00     69.57 o
   0   2   5    17505.88    18103.71    154.77 o
   1   2   5     5199.73     5251.63     50.09 o
   2   2   5      333.98      348.47     20.03 o
   3   2   5     4341.28     4305.21     55.78 o
   4   2   5    13182.42    13879.38    101.41 o
   5   2   5      369.92      361.82     25.02 o
   6   2   5      799.96      793.31     42.89 o
   7   2   5      326.26      415.32     41.45 o
   8   2   5        7.03        0.00     37.87 o
   9   2   5      313.90      331.53     52.38 o
  10   2   5        9.06       92.27     47.04 o
  11   2   5        3.49       21.79     69.78 o
   1   3   5       36.90       35.79     14.71 o
   2   3   5     2390.48     2405.31     38.08 o
   3   3   5        0.46        0.00     12.46 o
   4   3   5     7098.30     7515.35     73.60 o
   5   3   5      449.93      408.36     27.13 o
   6   3   5      256.94      319.77     32.12 o
   7   3   5      172.52      193.66     37.08 o
   8   3   5     1731.92     1840.17     95.02 o
   9   3   5        1.02       44.50     40.84 o
  10   3   5      148.94      109.89     86.02 o
  11   3   5        1.15        0.00     51.51 o
   0   4   5     1176.64     1338.94     53.73 o
   1   4   5     1339.91     1377.59     29.77 o
   2   4   5     2295.18     2361.19     40.83 o
   3   4   5     4579.77     4797.07     59.79 o
   4   4   5       24.15       47.85     15.71 o
   5   4   5      102.19      113.71     17.27 o
   6   4   5     1312.49     1295.53     52.36 o
   7   4   5       21.84       53.70     30.07 o
   8   4   5       98.45       83.53     47.91 o
   9   4   5      703.74      936.10     75.46 o
  10   4   5       83.05      104.45     50.24 o
   1   5   5     4809.38     4909.30     55.07 o
   2   5   5     1772.71     1785.66     39.63 o
   3   5   5     8972.29     9897.20     91.26 o
   4   5   5    15667.72    16686.83    129.45 o
   5   5   5      285.25      318.47     23.00 o
   6   5   5       17.21        0.00     24.11 o
   7   5   5        0.23       29.19     28.54 o
   8   5   5       80.79      104.90     44.15 o
   9   5   5      407.22      414.92     60.21 o
  10   5   5        3.40        0.00     90.66 o
   0   6   5      489.82      483.74     28.24 o
   1   6   5       20.62       33.94     14.13 o
   2   6   5       22.98        7.09     16.33 o
   3   6   5    13870.23    13926.22    114.98 o
   4   6   5     3348.79     3346.15     60.30 o
   5   6   5       60.40       77.64     19.71 o
   6   6   5        0.58       35.87     27.72 o
   7   6   5       70.63       92.50     33.41 o
   8   6   5       56.05        0.00     36.73 o
   9   6   5       21.04       51.53     46.46 o
  10   6   5      156.25      147.57     61.18 o
   1   7   5        3.00       22.61     15.68 o
   2   7   5      171.00      216.38     21.82 o
   3   7   5     4661.03     4344.89     68.28 o
   4   7   5     5232.41     5394.28     79.40 o
   5   7   5      119.63      138.23     23.00 o
   6   7   5     1070.19     1106.97     57.74 o
   7   7   5       26.18       24.79     31.17 o
   8   7   5      397.38      381.89     57.24 o
   9   7   5       19.11       78.59     44.37 o
  10   7   5      163.57      182.02     57.80 o
   0   8   5     1015.49      930.17     44.12 o
   1   8   5     2325.67     2277.92     54.73 o
   2   8   5     2443.34     2429.12     52.06 o
   3   8   5       11.58        5.67     19.16 o
   4   8   5     1962.75     1987.71     55.17 o
   5   8   5       59.25       75.79     25.67 o
   6   8   5      140.10      135.64     37.16 o
   7   8   5      448.26      488.18     47.21 o
   8   8   5        1.25        0.00     38.31 o
   9   8   5       11.75       47.54     46.27 o
  10   8   5      811.86      614.30     80.91 o
   1   9   5      995.35     1039.65     36.03 o
   2   9   5     1115.27     1123.44     39.63 o
   3   9   5      600.90      556.93     32.44 o
   4   9   5      550.21      545.84     34.30 o
   5   9   5        0.34       14.78     26.56 o
   6   9   5      112.20       87.39     35.63 o
   7   9   5        3.61       21.73     35.03 o
   8   9   5      301.01      405.60     58.97 o
   9   9   5       23.45        7.68     56.36 o
  10   9   5        8.89       14.33     72.84 o
   0  10   5     1249.64     1156.31     54.11 o
   1  10   5        4.42       22.10     18.53 o
   2  10   5      148.98      150.95     24.26 o
   3  10   5      994.74     1003.73     42.05 o
   4  10   5      830.54      805.22     42.60 o
   5  10   5       37.53       31.79     28.01 o
   6  10   5      157.02      171.18     46.29 o
   7  10   5       27.43      112.55     36.86 o
   8  10   5       49.06       93.05     47.95 o
   9  10   5       30.63       44.88     55.46 o
   1  11   5       80.91      103.11     22.03 o
   2  11   5       25.97       27.72     21.59 o
   3  11   5      197.78      157.62     27.68 o
   4  11   5       20.69        5.63     29.78 o
   5  11   5      247.53      239.17     37.95 o
   6  11   5        2.69        0.87     37.51 o
   7  11   5      289.55      318.51     49.45 o
   8  11   5        9.65       28.93     48.20 o
   9  11   5       25.59      175.82     71.46 o
   0  12   5      900.81      852.95     67.50 o
   1  12   5      379.51      430.37     38.72 o
   2  12   5       34.67        0.00     29.01 o
   3  12   5     1046.57     1052.08     52.34 o
   4  12   5       50.29       64.25     32.04 o
   5  12   5      533.95      533.80     46.54 o
   6  12   5        7.90       25.13     39.33 o
   7  12   5       44.08       61.49     40.10 o
   8  12   5        0.38        1.62     52.53 o
   9  12   5      102.56      178.91    109.21 o
   1  13   5      111.16      119.34     32.68 o
   2  13   5      756.85      750.71     48.49 o
   3  13   5        0.34        0.00     31.97 o
   4  13   5      168.00      146.38     36.86 o
   5  13   5      287.28      322.04     42.15 o
   6  13   5       36.76       46.17     40.82 o
   7  13   5      373.63      294.27     51.07 o
   8  13   5       32.58       35.46     68.32 o
   0  14   5      661.89      648.25     68.56 o
   1  14   5      188.92      145.74     35.44 o
   2  14   5        4.38        0.00     32.21 o
   3  14   5        1.74       47.53     32.86 o
   4  14   5       18.99       32.83     32.43 o
   5  14   5      303.97      322.48     42.84 o
   6  14   5      150.40      153.65     46.68 o
   7  14   5       92.38      114.76     53.74 o
   8  14   5        0.01       75.33     60.03 o
   1  15   5      313.19      253.69     39.65 o
   2  15   5      107.39      139.59     34.84 o
   3  15   5       19.90       13.45     30.22 o
   4  15   5       57.88       72.73     37.09 o
   5  15   5       39.91       16.80     37.60 o
   6  15   5       13.59      155.47     53.42 o
   7  15   5      122.97      189.29     54.58 o
   0  16   5       80.55      124.81     48.14 o
   1  16   5        1.34       17.24     30.79 o
   2  16   5     1216.87     1185.60     63.25 o
   3  16   5        2.20        0.00     30.49 o
   4  16   5      711.76      697.28     56.80 o
   5  16   5      106.49       76.19     38.53 o
   6  16   5       33.76      158.29     69.23 o
   7  16   5       62.97      165.33     55.32 o
   1  17   5       34.77      134.86     34.48 o
   2  17   5      300.78      295.12     40.97 o
   3  17   5      123.97       86.85     38.71 o
   4  17   5        0.01        1.09     47.45 o
   5  17   5      123.19      193.03     44.30 o
   6  17   5        5.05      130.27     77.08 o
   0  18   5       39.92       48.95     44.82 o
   1  18   5       20.78       18.61     31.18 o
   2  18   5      578.08      659.45     52.79 o
   3  18   5       44.69       70.69     35.49 o
   4  18   5      620.87      591.79     54.07 o
   5  18   5      103.18      126.32     42.69 o
   1  19   5       98.49      102.97     46.15 o
   2  19   5       12.12       68.72     34.88 o
   3  19   5       48.47       73.55     35.23 o
   4  19   5      105.91      140.07     41.01 o
   0  20   5      401.07      440.22     93.60 o
   1  20   5       25.44       71.29     36.19 o
   2  20   5        3.17       64.73     39.74 o
   3  20   5       44.49      131.91     46.70 o
   0   0   6      571.58      523.60     44.18 o
   1   0   6     7878.32     7816.78     94.06 o
   2   0   6     3001.42     2936.21     52.67 o
   3   0   6      371.30      401.72     31.04 o
   4   0   6      782.72      716.84     35.88 o
   5   0   6       47.50       47.16     35.70 o
   6   0   6      488.22      451.97     57.04 o
   7   0   6      587.64      537.06     68.01 o
   8   0   6      137.86      169.56     67.25 o
   9   0   6     1236.88     1250.56    120.33 o
  10   0   6     1679.56     1637.14    145.98 o
  11   0   6        0.11       20.79     67.83 o
   1   1   6     8015.41     8269.32     65.33 o
   2   1   6     5037.81     5175.59     57.85 o
   3   1   6      208.72      219.95     16.92 o
   4   1   6      558.30      566.93     31.84 o
   5   1   6      505.86      502.50     27.15 o
   6   1   6       49.69       57.51     27.32 o
   7   1   6        0.04       53.06     32.57 o
   8   1   6      520.47      585.38     60.81 o
   9   1   6      253.52      343.28     54.44 o
  10   1   6      124.46       65.95     48.45 o
  11   1   6       12.46      120.14     59.12 o
   0   2   6     5595.90     5422.50     73.75 o
   1   2   6     2114.38     2154.51     35.77 o
   2   2   6      427.97      404.57     21.86 o
   3   2   6      780.72      810.35     27.39 o
   4   2   6        1.94        7.40     16.31 o
   5   2   6      568.20      576.72     28.70 o
   6   2   6      969.70      993.95     46.94 o
   7   2   6      183.81      151.49     36.16 o
   8   2   6       79.87       45.05     41.36 o
   9   2   6      323.81      298.46     53.44 o
  10   2   6      293.32      256.25     55.37 o
  11   2   6       80.95       53.85     83.40 o
   1   3   6      606.11      578.44     22.37 o
   2   3   6      117.73      112.94     15.38 o
   3   3   6      403.80      421.99     23.33 o
   4   3   6       54.16       54.86     15.28 o
   5   3   6        9.93       39.34     22.25 o
   6   3   6       32.32       38.77     23.57 o
   7   3   6      220.23      247.29     39.87 o
   8   3   6      197.71      155.76     44.88 o
   9   3   6      273.36      198.02     50.30 o
  10   3   6      297.96      271.29     57.70 o
   0   4   6     2279.44     2210.13     66.84 o
   1   4   6       12.57       12.02     14.88 o
   2   4   6      182.30      252.95     18.81 o
   3   4   6      596.19      627.11     25.31 o
   4   4   6       38.65       86.58     15.86 o
   5   4   6       48.94       48.04     20.68 o
   6   4   6       60.13       63.02     28.81 o
   7   4   6      279.52      238.12     39.34 o
   8   4   6        3.17        8.18     39.31 o
   9   4   6     1251.30     1184.51     85.56 o
  10   4   6       16.36       43.74     50.38 o
   1   5   6     1734.27     1658.00     38.98 o
   2   5   6     6356.82     6883.18     72.88 o
   3   5   6      920.77      982.56     32.87 o
   4   5   6     5381.75     5315.91     70.57 o
   5   5   6       13.80       44.67     20.93 o
   6   5   6       88.74      124.55     31.29 o
   7   5   6        3.55       36.22     32.39 o
   8   5   6      912.37      964.26     74.87 o
   9   5   6       31.62        9.20     44.59 o
  10   5   6      153.36      129.86     47.45 o
   0   6   6       19.38        0.00     23.16 o
   1   6   6       85.61       93.14     19.41 o
   2   6   6     8936.18     8933.56     90.24 o
   3   6   6     6705.38     6484.54     79.03 o
   4   6   6      899.59      853.03     34.04 o
   5   6   6       23.68        6.59     21.99 o
   6   6   6      966.47      961.64     53.28 o
   7   6   6      304.98      283.15     39.73 o
   8   6   6       65.29       12.91     39.04 o
   9   6   6       52.45       26.96     52.92 o
  10   6   6      139.97      100.49     52.59 o
   1   7   6     2052.57     1959.25     40.82 o
   2   7   6     3452.53     3289.19     57.42 o
   3   7   6     7300.77     7295.56     91.17 o
   4   7   6      163.58      171.61     23.62 o
   5   7   6       26.10      102.57     25.62 o
   6   7   6        0.30        5.84     32.52 o
   7   7   6       71.74      119.74     34.38 o
   8   7   6        0.87       29.78     82.17 o
   9   7   6      204.89      244.36     54.41 o
  10   7   6       45.31       19.33     54.57 o
   0   8   6     4712.85     4602.21     84.25 o
   1   8   6     1261.34     1214.91     35.52 o
   2   8   6      380.12      397.15     27.20 o
   3   8   6     5618.59     5688.78     81.47 o
   4   8   6     1926.95     1975.51     53.19 o
   5   8   6       48.94      103.74     27.08 o
   6   8   6      513.85      499.20     45.86 o
   7   8   6        9.13        0.00     32.40 o
   8   8   6      135.33      148.84     50.36 o
   9   8   6       74.40       48.71     49.19 o
  10   8   6      120.59      120.84     58.74 o
   1   9   6      147.80      139.37     19.68 o
   2   9   6     1707.07     1713.56     46.63 o
   3   9   6      704.59      720.89     36.20 o
   4   9   6      408.32      418.80     32.88 o
   5   9   6      106.37      103.50     28.56 o
   6   9   6      200.50      257.29     42.56 o
   7   9   6       27.88        4.88     42.33 o
   8   9   6        8.48       29.24     40.18 o
   9   9   6      282.23      386.31     60.95 o
   0  10   6     3912.31     3983.97     92.19 o
   1  10   6       29.29       24.11     22.54 o
   2  10   6     1846.62     1826.25     50.26 o
   3  10   6     2278.29     2096.31     57.27 o
   4  10   6       52.32       67.33     27.48 o
   5  10   6      370.76      350.07     37.11 o
   6  10   6        0.41       43.46     40.17 o
   7  10   6      247.91      315.20     49.36 o
   8  10   6        3.91        0.00     52.24 o
   9  10   6       83.49      206.41     60.05 o
   1  11   6      206.90      177.18     31.68 o
   2  11   6     2781.49     2657.63     75.09 o
   3  11   6      522.15      529.56     41.71 o
   4  11   6      243.30      184.73     35.88 o
   5  11   6      900.60      900.24     53.98 o
   6  11   6      483.89      436.89     52.82 o
   7  11   6       89.02      127.06     42.19 o
   8  11   6       22.34       11.75     56.23 o
   9  11   6        0.05        8.74     56.99 o
   0  12   6     2429.53     2229.27    100.32 o
   1  12   6       87.36       67.38     32.03 o
   2  12   6      629.07      590.21     45.71 o
   3  12   6      228.95      209.24     36.14 o
   4  12   6     1171.76     1194.51     64.77 o
   5  12   6      252.75      287.98     40.46 o
   6  12   6      207.16      267.41     48.01 o
   7  12   6        9.07        0.00     42.11 o
   8  12   6      153.01      166.85    108.89 o
   9  12   6        0.59      115.92     65.74 o
   1  13   6       20.94       38.06     31.99 o
   2  13   6      486.55      474.75     44.68 o
   3  13   6        2.20       33.14     33.16 o
   4  13   6      110.93       80.49     35.38 o
   5  13   6       98.25      114.80     40.21 o
   6  13   6        5.19        0.00     38.29 o
   7  13   6        9.03        0.00     42.18 o
   8  13   6       12.83      148.25     67.56 o
   0  14   6       61.86       71.78     50.14 o
   1  14   6      102.31       53.29     34.37 o
   2  14   6        5.29        0.00     30.55 o
   3  14   6      315.09      389.62     42.59 o
   4  14   6      203.17      139.13     38.03 o
   5  14   6       38.98        7.62     37.65 o
   6  14   6       98.98      155.86     47.06 o
   7  14   6        2.78        0.00     46.22 o
   8  14   6      278.19      345.12     99.90 o
   1  15   6      138.83      151.03     35.87 o
   2  15   6       18.90       43.86     31.34 o
   3  15   6       59.88       50.83     30.98 o
   4  15   6       71.43       54.57     35.29 o
   5  15   6      103.19      149.27     42.20 o
   6  15   6       49.34      111.68     47.86 o
   7  15   6       23.61       72.99     49.82 o
   0  16   6       60.05       17.39     43.86 o
   1  16   6      649.62      705.47     51.74 o
   2  16   6      202.19      230.89     40.06 o
   3  16   6       12.45       55.63     35.14 o
   4  16   6      163.76      194.07     40.68 o
   5  16   6       16.74       46.64     37.58 o
   6  16   6       15.75      149.81     47.33 o
   7  16   6       17.58       21.69     51.06 o
   1  17   6      270.54      276.90     40.60 o
   2  17   6      294.00      266.93     42.09 o
   3  17   6       52.80       93.03     38.30 o
   4  17   6       59.45      100.53     38.82 o
   5  17   6      824.06      683.02     63.33 o
   6  17   6       59.50      126.82     52.86 o
   0  18   6        6.04        9.85     71.44 o
   1  18   6      165.13      240.52     40.08 o
   2  18   6        1.11       96.38     35.49 o
   3  18   6        2.17        0.00     35.56 o
   4  18   6       17.48       67.63     37.62 o
   5  18   6       17.33      143.27     50.24 o
   1  19   6       21.62      131.31     36.54 o
   2  19   6        0.09      112.77     37.70 o
   3  19   6       65.46       90.17     39.07 o
   4  19   6        1.09       79.45     40.29 o
   0  20   6      169.18      294.85     64.20 o
   1  20   6        5.03       30.47     34.22 o
   2  20   6       24.82        0.00     39.67 o
   1   1   7       67.98       42.97     14.61 o
   2   1   7      667.71      684.34     26.73 o
   3   1   7      155.83      128.02     16.96 o
   4   1   7     1964.06     1990.63     40.24 o
   5   1   7      175.12      179.34     22.72 o
   6   1   7       17.58       48.66     27.27 o
   7   1   7       38.49        0.00     44.60 o
   8   1   7       31.44       60.03     43.37 o
   9   1   7       32.77        7.55     43.55 o
  10   1   7       50.54       48.57     49.36 o
   0   2   7     3866.20     3754.80     66.27 o
   1   2   7     1487.29     1449.12     31.94 o
   2   2   7      272.34      316.42     21.91 o
   3   2   7     2268.40     2085.34     42.86 o
   4   2   7      196.68      210.78     18.64 o
   5   2   7      856.07      917.13     43.58 o
   6   2   7      768.62      697.55     48.46 o
   7   2   7      691.81      750.50     54.70 o
   8   2   7      261.73      294.89     52.64 o
   9   2   7        8.03       30.23     46.08 o
  10   2   7      433.67      471.14     65.08 o
   1   3   7     1805.90     1735.38     34.67 o
   2   3   7     3936.02     4160.69     52.32 o
   3   3   7      633.52      671.73     28.72 o
   4   3   7      127.73      151.73     18.49 o
   5   3   7      159.24      132.62     27.81 o
   6   3   7       13.18        0.00     27.48 o
   7   3   7      859.10      844.29     57.34 o
   8   3   7        7.08       22.64     40.05 o
   9   3   7       86.86      110.34     46.92 o
  10   3   7        6.62        0.00     51.46 o
   0   4   7     1230.16     1178.46     69.37 o
   1   4   7        2.63        0.00     13.06 o
   2   4   7     3963.10     3981.50     54.35 o
   3   4   7     3617.23     3618.76     52.66 o
   4   4   7     1330.87     1436.70     41.46 o
   5   4   7       21.62       43.46     24.88 o
   6   4   7       55.67       64.85     29.03 o
   7   4   7     1239.29     1198.97     64.99 o
   8   4   7       26.50       84.95     43.38 o
   9   4   7      273.23      289.86     55.11 o
  10   4   7       44.31       51.01     48.75 o
   1   5   7      252.31      251.89     21.21 o
   2   5   7      367.61      344.52     22.74 o
   3   5   7     4077.24     4286.63     62.17 o
   4   5   7     1482.10     1538.97     40.03 o
   5   5   7      273.61      287.37     32.58 o
   6   5   7      148.95      159.65     34.88 o
   7   5   7      682.65      643.11     50.04 o
   8   5   7      667.38      691.89     65.83 o
   9   5   7        7.22       28.65     46.63 o
  10   5   7        0.08       32.33     47.06 o
   0   6   7     5650.95     5708.06    119.49 o
   1   6   7     3204.71     3330.42     57.09 o
   2   6   7     1944.44     1913.58     42.31 o
   3   6   7     5057.40     5333.17     72.83 o
   4   6   7     1760.00     1683.16     45.12 o
   5   6   7      489.74      496.43     35.15 o
   6   6   7       49.09      100.54     33.82 o
   7   6   7       91.32      178.01     41.05 o
   8   6   7       58.05       15.63     42.11 o
   9   6   7        3.85        0.00     42.79 o
  10   6   7      279.15      212.94     58.13 o
   1   7   7      215.49      209.44     23.73 o
   2   7   7      426.75      445.14     26.82 o
   3   7   7     1513.50     1447.96     43.15 o
   4   7   7       34.37       48.80     22.82 o
   5   7   7      368.59      386.68     35.15 o
   6   7   7      440.39      327.31     41.46 o
   7   7   7        1.22       97.16     38.25 o
   8   7   7        0.00       29.59     55.40 o
   9   7   7       94.37      154.00     51.50 o
  10   7   7       34.31       59.24     53.29 o
   0   8   7       83.26      101.30     36.28 o
   1   8   7     3940.45     4012.16     67.86 o
   2   8   7     3146.90     3331.59     60.03 o
   3   8   7      222.12      211.90     25.79 o
   4   8   7        5.32        2.13     22.69 o
   5   8   7      196.13      172.16     31.84 o
   6   8   7      231.21      207.18     38.58 o
   7   8   7      190.06      198.23     48.49 o
   8   8   7        6.17       97.21     39.42 o
   9   8   7      155.70      116.57     49.36 o
  10   8   7      270.06      218.19     65.56 o
   1   9   7      163.86      122.01     22.70 o
   2   9   7      917.48      798.93     40.27 o
   3   9   7      142.88      101.92     24.96 o
   4   9   7        0.03        0.00     25.29 o
   5   9   7     1785.73     1627.42     62.96 o
   6   9   7      131.27      191.61     39.37 o
   7   9   7      112.96      191.39     43.70 o
   8   9   7       78.54       69.75     52.99 o
   9   9   7       37.60       64.03     90.22 o
   0  10   7        4.57       16.57     37.92 o
   1  10   7      151.53      105.52     29.21 o
   2  10   7      311.29      263.82     34.51 o
   3  10   7       19.76       46.02     27.29 o
   4  10   7       57.55       63.12     30.79 o
   5  10   7      863.38      771.82     53.64 o
   6  10   7      359.94      371.63     50.81 o
   7  10   7       54.18       75.57     45.27 o
   8  10   7        4.70        0.00     74.50 o
   9  10   7        0.17        0.00     51.55 o
   1  11   7      151.55      146.24     31.98 o
   2  11   7       66.15       52.85     29.62 o
   3  11   7       20.11       21.43     30.21 o
   4  11   7        0.74        5.21     32.09 o
   5  11   7      503.41      421.88     51.82 o
   6  11   7        0.89        0.00     36.70 o
   7  11   7       54.31       58.79     49.40 o
   8  11   7        0.45        0.00     72.27 o
   9  11   7        5.67        0.00     79.20 o
   0  12   7       14.67        2.59     40.67 o
   1  12   7      162.75      171.54     36.39 o
   2  12   7       58.59       59.12     31.34 o
   3  12   7      464.48      380.75     42.01 o
   4  12   7       52.72        0.00     44.77 o
   5  12   7      165.56      247.60     48.87 o
   6  12   7       12.84        1.91     41.49 o
   7  12   7       56.99       21.17     43.71 o
   8  12   7        0.16       30.30     56.71 o
   1  13   7      825.52      735.01     49.92 o
   2  13   7        0.16       41.11     32.52 o
   3  13   7      137.72      143.29     36.95 o
   4  13   7       14.12        8.89     30.93 o
   5  13   7      634.78      636.81     57.31 o
   6  13   7        6.55       62.80     43.34 o
   7  13   7      360.20      268.69     67.30 o
   8  13   7       87.79       98.13     66.64 o
   0  14   7      276.64      221.15     54.54 o
   1  14   7      471.81      499.02     46.80 o
   2  14   7        2.58        0.00     33.34 o
   3  14   7     1685.96     1634.24     70.06 o
   4  14   7      102.82       73.91     35.89 o
   5  14   7       89.55      102.97     39.96 o
   6  14   7       10.54       10.62     44.04 o
   7  14   7       99.38      196.08     49.93 o
   8  14   7        7.42      127.70     68.82 o
   1  15   7      686.40      662.09     50.64 o
   2  15   7        2.23        4.84     30.92 o
   3  15   7       19.79       31.09     47.66 o
   4  15   7      391.12      393.35     45.63 o
   5  15   7       78.05      119.27     41.01 o
   6  15   7        9.67       49.96     44.71 o
   7  15   7      186.10      289.34     55.52 o
   0  16   7      581.99      595.32     70.20 o
   1  16   7      113.49      163.00     34.60 o
   2  16   7      903.74      863.07     56.19 o
   3  16   7       74.79       91.64     33.28 o
   4  16   7       44.60       39.43     35.62 o
   5  16   7       15.92       34.00     44.09 o
   6  16   7       12.37       66.62     46.25 o
   1  17   7       58.07       59.22     35.77 o
   2  17   7       67.09       64.09     34.29 o
   3  17   7       38.64       20.95     34.06 o
   4  17   7       13.23        9.00     35.24 o
   5  17   7        0.48        1.14     42.60 o
   6  17   7       88.21       50.62     50.61 o
   0  18   7      189.01      182.11     56.76 o
   1  18   7        4.01        6.92     32.96 o
   2  18   7     1004.60     1046.11     63.28 o
   3  18   7       16.50       87.74     34.62 o
   4  18   7      335.26      440.14     49.15 o
   5  18   7      111.59      200.78     52.95 o
   1  19   7      827.65      876.56     60.46 o
   2  19   7        1.23       24.13     43.80 o
   3  19   7       15.30       36.58     34.78 o
   4  19   7      104.18      148.85     42.58 o
   0  20   7      739.58      600.03     78.05 o
   1  20   7       38.74      115.53     36.15 o
   2  20   7        0.00       13.77     42.23 o
   0   0   8     4035.69     3839.99    100.26 o
   1   0   8     1411.98     1360.80     45.18 o
   2   0   8     1757.81     1566.06     46.34 o
   3   0   8      588.27      597.98     43.21 o
   4   0   8     3473.88     3471.86     81.09 o
   5   0   8     1968.07     1965.57     96.09 o
   6   0   8     3790.99     3339.16    134.05 o
   7   0   8      470.22      479.02     72.94 o
   8   0   8       17.52      188.78     70.87 o
   9   0   8      101.21      161.71     71.62 o
  10   0   8     2306.13     2157.46    165.18 o
   1   1   8        6.10        0.00     13.78 o
   2   1   8      220.31      201.56     16.88 o
   3   1   8     1390.34     1353.52     35.97 o
   4   1   8    10261.01    10386.13     91.25 o
   5   1   8     1230.07     1157.42     54.89 o
   6   1   8      776.64      796.96     52.43 o
   7   1   8      285.18      214.05     40.58 o
   8   1   8      677.34      626.55     64.24 o
   9   1   8       70.04       56.14     46.14 o
  10   1   8       32.64        0.00     45.12 o
   0   2   8     1712.47     1659.33     49.01 o
   1   2   8       25.67       16.14     14.88 o
   2   2   8       12.60        0.00     12.82 o
   3   2   8        5.57       14.23     15.97 o
   4   2   8      120.61      156.87     21.64 o
   5   2   8      880.04      922.87     44.30 o
   6   2   8      310.39      272.41     40.04 o
   7   2   8       79.85       93.48     36.69 o
   8   2   8        4.84       77.77     43.15 o
   9   2   8       36.88       19.24     43.44 o
  10   2   8       50.96      115.16     53.22 o
   1   3   8      952.14      991.87     29.33 o
   2   3   8     1646.22     1735.02     36.99 o
   3   3   8       74.70      109.55     19.98 o
   4   3   8     2043.59     2124.81     48.24 o
   5   3   8        7.20        4.43     23.60 o
   6   3   8       30.23       92.93     32.54 o
   7   3   8       11.94        0.00     33.12 o
   8   3   8       10.43        0.00     35.39 o
   9   3   8       21.26       64.61     46.46 o
  10   3   8       29.97       50.17     49.58 o
   0   4   8     3357.97     3358.68     87.73 o
   1   4   8      275.06      260.66     18.61 o
   2   4   8     2641.39     2717.65     47.39 o
   3   4   8      371.50      434.44     27.09 o
   4   4   8     1618.47     1594.00     45.01 o
   5   4   8      945.97      874.71     46.56 o
   6   4   8      464.60      518.44     49.00 o
   7   4   8        8.32        0.00     32.25 o
   8   4   8      150.48      154.17     49.10 o
   9   4   8      317.83      200.99     55.49 o
  10   4   8        9.66       30.66     50.69 o
   1   5   8       45.47       67.27     16.80 o
   2   5   8    29019.28    30586.10    164.61 o
   3   5   8     1647.34     1677.37     41.44 o
   4   5   8      163.38      155.33     22.16 o
   5   5   8      215.44      225.93     32.34 o
   6   5   8       74.65       90.25     35.96 o
   7   5   8      246.92      203.08     44.70 o
   8   5   8     1612.62     1620.47     94.66 o
   9   5   8        0.76       82.92     49.13 o
  10   5   8        9.96       21.56     47.05 o
   0   6   8     8457.21     8795.10    151.53 o
   1   6   8     1772.37     1784.78     43.59 o
   2   6   8        0.56        0.00     18.06 o
   3   6   8     1384.97     1505.87     42.00 o
   4   6   8     2033.27     1991.25     53.69 o
   5   6   8       98.31       85.52     30.60 o
   6   6   8      963.62     1032.04     61.34 o
   7   6   8       43.26       29.37     35.28 o
   8   6   8        6.87        0.00     38.50 o
   9   6   8       20.01        0.00     45.69 o
  10   6   8      116.59      137.96     56.62 o
   1   7   8       11.09        0.00     18.34 o
   2   7   8     1276.71     1185.01     37.84 o
   3   7   8      185.98      206.12     23.30 o
   4   7   8     1264.54     1355.70     47.81 o
   5   7   8      339.32      320.82     39.11 o
   6   7   8        2.17        0.00     33.97 o
   7   7   8       53.84      103.20     37.82 o
   8   7   8        8.32        0.00     42.89 o
   9   7   8      103.00      101.42     48.79 o
  10   7   8      214.25      138.56     61.21 o
   0   8   8      198.01      177.25     40.04 o
   1   8   8      368.49      451.40     27.20 o
   2   8   8      666.48      684.56     36.86 o
   3   8   8      841.60      744.24     35.38 o
   4   8   8        4.56       66.43     26.31 o
   5   8   8       70.08       75.69     36.29 o
   6   8   8     1284.98     1250.78     63.76 o
   7   8   8       64.82       48.45     48.24 o
   8   8   8        0.58      104.94     57.71 o
   9   8   8       41.26       41.27     54.23 o
   1   9   8      649.85      631.79     40.38 o
   2   9   8     2101.61     2056.24     63.30 o
   3   9   8       57.56       93.12     27.13 o
   4   9   8      332.79      344.96     37.15 o
   5   9   8     1101.22      983.53     57.05 o
   6   9   8      106.68      128.84     45.07 o
   7   9   8       68.71       82.01     40.44 o
   8   9   8       61.69        0.00     84.59 o
   9   9   8        0.44        0.00     71.87 o
   0  10   8     3076.01     2947.65    110.47 o
   1  10   8       22.45       27.52     26.35 o
   2  10   8      700.52      713.85     45.32 o
   3  10   8        2.68        0.00     27.66 o
   4  10   8      358.12      355.67     42.81 o
   5  10   8      753.44      634.49     54.27 o
   6  10   8      515.66      495.75     53.19 o
   7  10   8      185.36      253.10     50.80 o
   8  10   8       12.36       12.32    100.17 o
   9  10   8      136.41      116.43     62.51 o
   1  11   8      434.62      390.10     40.49 o
   2  11   8      557.59      591.90     45.05 o
   3  11   8       56.20       33.53     44.43 o
   4  11   8       69.82      176.80     38.72 o
   5  11   8      239.55      312.62     44.32 o
   6  11   8      126.59      201.06     47.27 o
   7  11   8      153.32      155.18     50.68 o
   8  11   8      202.34      265.60     79.71 o
   9  11   8       23.91       18.29     61.47 o
   0  12   8      649.99      553.04     62.55 o
   1  12   8      163.30      138.25     35.76 o
   2  12   8      400.31      483.64     47.25 o
   3  12   8      176.72      206.87     41.09 o
   4  12   8       24.96       60.78     34.95 o
   5  12   8       57.91       46.80     42.69 o
   6  12   8      463.93      379.50     55.45 o
   7  12   8      133.13      200.17     54.02 o
   8  12   8       35.54       26.47     66.96 o
   1  13   8       67.43       87.84     33.36 o
   2  13   8      908.67      881.30     53.89 o
   3  13   8        7.40        0.00     33.30 o
   4  13   8      238.28      182.45     38.75 o
   5  13   8      515.15      489.54     54.00 o
   6  13   8       17.11        2.03     42.84 o
   7  13   8      111.85      201.99     50.71 o
   8  13   8        7.75        0.00     59.67 o
   0  14   8      465.76      326.06     58.98 o
   1  14   8       27.11       42.18     35.02 o
   2  14   8       26.85       77.34     36.78 o
   3  14   8      110.51       42.14     32.73 o
   4  14   8        1.84       42.45     37.17 o
   5  14   8        2.06        0.00     54.18 o
   6  14   8       49.51       63.15     43.99 o
   7  14   8       36.82       33.45     50.79 o
   1  15   8      209.75      204.22     38.83 o
   2  15   8        2.68       68.81     32.81 o
   3  15   8      177.04      232.08     43.60 o
   4  15   8      109.70      159.49     38.92 o
   5  15   8       89.21       96.59     41.16 o
   6  15   8       51.49       64.53     44.59 o
   7  15   8       77.15      104.62     52.78 o
   0  16   8      276.80      258.31     58.64 o
   1  16   8       15.13       22.61     32.19 o
   2  16   8       44.40       57.53     32.78 o
   3  16   8      504.08      569.15     48.32 o
   4  16   8        3.28       52.62     35.68 o
   5  16   8        5.66       67.99     50.96 o
   6  16   8       68.62       33.12     57.46 o
   1  17   8      111.97      219.26     42.59 o
   2  17   8      217.91      212.87     37.72 o
   3  17   8        8.03       83.00     36.44 o
   4  17   8        2.59        1.13     40.25 o
   5  17   8      127.89      158.01     48.57 o
   0  18   8      406.21      447.60     67.73 o
   1  18   8       70.08       78.34     41.62 o
   2  18   8        4.92       75.01     38.91 o
   3  18   8       11.24       52.85     42.84 o
   4  18   8       39.02      168.33     42.28 o
   1  19   8        0.54        0.00     34.80 o
   2  19   8       37.51       72.62     35.78 o
   3  19   8       53.92      245.12     46.84 o
   0  20   8      813.53      845.48    104.17 o
   1  20   8        2.60       10.40     41.10 o
   1   1   9      438.39      440.62     22.91 o
   2   1   9       15.85       32.57     15.23 o
   3   1   9      165.89      156.99     19.90 o
   4   1   9       87.28       70.93     19.23 o
   5   1   9      484.42      494.34     41.00 o
   6   1   9       50.92       31.18     31.76 o
   7   1   9        2.02       72.35     37.50 o
   8   1   9      274.63      296.84     46.19 o
   9   1   9       64.41      101.69     50.73 o
  10   1   9      112.52      149.39     56.17 o
   0   2   9     5095.59     5125.22     87.03 o
   1   2   9       62.45       25.26     15.70 o
   2   2   9      933.47      823.83     28.14 o
   3   2   9      662.14      587.02     29.13 o
   4   2   9     1844.19     1872.77     51.42 o
   5   2   9      182.32      222.45     34.99 o
   6   2   9      942.78      942.04     57.87 o
   7   2   9      563.33      545.54     51.78 o
   8   2   9       65.70      127.80     39.73 o
   9   2   9      187.56      300.73     66.98 o
  10   2   9      159.87      112.87     51.16 o
   1   3   9     2363.72     2409.10     44.05 o
   2   3   9       13.73       34.66     16.24 o
   3   3   9      244.73      290.70     23.93 o
   4   3   9       37.76       29.94     17.78 o
   5   3   9       26.78       28.27     28.80 o
   6   3   9      377.77      373.50     45.48 o
   7   3   9      237.72      254.37     44.11 o
   8   3   9      127.92      200.33     43.09 o
   9   3   9        4.51       52.26     48.43 o
  10   3   9      177.18      149.72     56.88 o
   0   4   9    11100.17    11336.34    119.96 o
   1   4   9     1664.99     1637.14     36.84 o
   2   4   9     2326.90     2501.71     47.71 o
   3   4   9      163.22      175.12     22.04 o
   4   4   9       63.17       71.91     19.58 o
   5   4   9       15.07        0.00     26.23 o
   6   4   9      121.06      124.83     37.58 o
   7   4   9       52.15       58.69     35.74 o
   8   4   9      138.28      110.74     46.32 o
   9   4   9      548.34      677.52     73.76 o
  10   4   9       78.74        0.00     59.29 o
   1   5   9      612.08      560.99     27.31 o
   2   5   9      823.91      851.88     31.63 o
   3   5   9       97.53      126.82     18.25 o
   4   5   9      687.22      669.20     34.35 o
   5   5   9        8.21        0.00     28.71 o
   6   5   9       28.24       32.46     34.80 o
   7   5   9      252.95      257.26     46.77 o
   8   5   9     1446.36     1443.22     78.25 o
   9   5   9       79.09       96.43     61.58 o
  10   5   9       93.05      242.02     59.73 o
   0   6   9      282.98      216.84     37.52 o
   1   6   9      195.86      193.92     22.25 o
   2   6   9      505.92      495.34     29.24 o
   3   6   9      276.91      259.20     24.03 o
   4   6   9      729.91      789.64     38.00 o
   5   6   9       55.76       68.63     31.45 o
   6   6   9       15.39       22.54     37.03 o
   7   6   9      796.92      662.31     55.37 o
   8   6   9      117.66      151.94     41.72 o
   9   6   9       14.94        0.00     46.33 o
  10   6   9       17.76        0.00     58.43 o
   1   7   9       30.69        0.00     21.62 o
   2   7   9     1471.33     1463.72     45.82 o
   3   7   9       81.95       59.88     21.08 o
   4   7   9        4.24       30.17     23.08 o
   5   7   9       88.53      102.25     34.08 o
   6   7   9       33.03      108.29     40.26 o
   7   7   9      245.35      236.03     44.86 o
   8   7   9      123.03      126.56     42.28 o
   9   7   9       82.70       95.71     54.86 o
  10   7   9        4.04       43.03     91.15 o
   0   8   9     6404.16     6177.59    153.30 o
   1   8   9     2247.07     2117.23     62.57 o
   2   8   9      571.91      598.47     39.30 o
   3   8   9      506.55      494.65     37.40 o
   4   8   9      368.02      335.15     35.24 o
   5   8   9        8.80       18.80     36.15 o
   6   8   9      362.57      378.31     75.00 o
   7   8   9        4.13       29.21     39.13 o
   8   8   9        2.80       57.63     60.49 o
   9   8   9       36.63        0.72     64.36 o
   1   9   9     1708.78     1684.44     59.11 o
   2   9   9        2.55       34.28     26.08 o
   3   9   9      126.45      126.32     32.26 o
   4   9   9     1350.36     1403.35     58.30 o
   5   9   9     1607.54     1642.78     76.61 o
   6   9   9       23.39       34.62     39.01 o
   7   9   9      130.46      127.37     55.78 o
   8   9   9      432.29      435.27     63.75 o
   9   9   9       16.44       96.09     48.93 o
   0  10   9      259.54      226.99     45.18 o
   1  10   9      312.20      306.41     35.28 o
   2  10   9      231.76      227.80     34.95 o
   3  10   9      419.94      471.17     46.01 o
   4  10   9       16.69       96.69     36.06 o
   5  10   9     1308.75     1320.77     89.56 o
   6  10   9       57.04       28.55     42.60 o
   7  10   9       16.54       11.09     42.84 o
   8  10   9      209.91      146.19     58.73 o
   9  10   9       39.53       64.25     65.87 o
   1  11   9      107.57       85.62     33.10 o
   2  11   9      180.22      171.46     35.81 o
   3  11   9      564.81      568.29     49.74 o
   4  11   9      756.53      687.50     55.29 o
   5  11   9      629.62      580.95     62.12 o
   6  11   9        3.22       39.15     41.61 o
   7  11   9       38.68      145.57     51.72 o
   8  11   9      173.76      221.94     59.32 o
   0  12   9       30.13       22.65     42.84 o
   1  12   9       40.59       57.86     33.77 o
   2  12   9      217.18      206.36     38.24 o
   3  12   9      385.89      401.60     45.23 o
   4  12   9      297.87      227.16     43.67 o
   5  12   9       20.22       55.54     41.59 o
   6  12   9      141.23      143.61     48.86 o
   7  12   9        4.71       76.39     52.51 o
   8  12   9        5.33        0.00     52.55 o
   1  13   9      165.11      146.83     38.78 o
   2  13   9       62.34       18.82     34.57 o
   3  13   9       34.67       49.82     35.58 o
   4  13   9      180.80      284.36     42.71 o
   5  13   9      354.32      339.48     54.51 o
   6  13   9        2.62        0.00     48.13 o
   7  13   9       90.19      158.14     53.30 o
   8  13   9       33.95      155.80     61.17 o
   0  14   9      259.26      289.23     58.74 o
   1  14   9      250.64      192.97     37.90 o
   2  14   9       17.50       36.01     32.46 o
   3  14   9     2668.82     2473.30     91.41 o
   4  14   9      166.97      201.51     56.18 o
   5  14   9        4.24       13.81     41.79 o
   6  14   9       10.06       19.01     77.13 o
   7  14   9      100.75       99.28     50.28 o
   1  15   9      157.77      122.23     33.40 o
   2  15   9      526.02      616.23     52.18 o
   3  15   9      153.70      214.66     41.37 o
   4  15   9      774.27      755.54     57.76 o
   5  15   9      272.00      241.39     52.34 o
   6  15   9        2.41       90.51     47.06 o
   7  15   9      102.01       94.06     86.42 o
   0  16   9       75.34       21.20     55.64 o
   1  16   9        3.36       70.13     32.75 o
   2  16   9      307.32      305.98     43.33 o
   3  16   9       53.92       73.08     37.47 o
   4  16   9      266.65      345.05     45.92 o
   5  16   9        0.01       41.32     47.03 o
   6  16   9       13.44       79.08     47.92 o
   1  17   9        7.85       16.62     31.00 o
   2  17   9        5.40       30.00     35.78 o
   3  17   9       20.91       28.62     37.96 o
   4  17   9       38.67      139.01     40.03 o
   5  17   9        3.58       28.26     50.81 o
   0  18   9       16.86       35.12     63.31 o
   1  18   9        0.81       42.74     33.36 o
   2  18   9       86.44      109.14     37.45 o
   3  18   9        0.52       30.26     37.49 o
   4  18   9        2.17      108.86     41.35 o
   1  19   9      185.11      196.89     39.31 o
   2  19   9      135.66      290.27     46.09 o
   3  19   9       14.68       34.03     36.91 o
   0   0  10     8168.57     8242.04    162.05 o
   1   0  10     3179.78     3490.70     79.33 o
   2   0  10     1043.81      994.06     45.13 o
   3   0  10     3672.08     3399.49     70.10 o
   4   0  10     2906.33     2884.15     86.90 o
   5   0  10     2655.76     2671.46    116.39 o
   6   0  10      104.64        3.19     45.91 o
   7   0  10      376.50      318.58     66.51 o
   8   0  10       22.25        0.00     51.70 o
   9   0  10       87.34      143.10     71.18 o
  10   0  10      232.79      238.24     84.97 o
   1   1  10        0.21        0.00     15.73 o
   2   1  10       12.47       20.48     16.06 o
   3   1  10       90.33       75.96     24.66 o
   4   1  10       66.04       80.16     20.80 o
   5   1  10     2678.60     2605.79     83.07 o
   6   1  10       10.03        0.00     29.38 o
   7   1  10     1076.62     1058.22     65.44 o
   8   1  10      108.06      168.77     42.78 o
   9   1  10       65.17      205.14     50.96 o
  10   1  10       28.87       41.25     50.52 o
   0   2  10    18785.56    19896.80    181.92 o
   1   2  10       64.11       71.32     17.32 o
   2   2  10     1604.04     1639.49     38.93 o
   3   2  10      387.73      378.60     26.42 o
   4   2  10      119.75      141.73     20.59 o
   5   2  10      450.99      475.06     44.40 o
   6   2  10      423.85      449.48     49.59 o
   7   2  10       98.89       44.09     36.77 o
   8   2  10      124.43      168.23     42.60 o
   9   2  10        2.15        0.00     48.41 o
  10   2  10       11.58       88.60     57.93 o
   1   3  10       24.73       70.17     17.64 o
   2   3  10     1821.48     1709.91     40.60 o
   3   3  10       41.75       36.45     18.55 o
   4   3  10      147.89      127.61     21.83 o
   5   3  10      111.21      140.93     36.35 o
   6   3  10       72.78       80.11     36.07 o
   7   3  10       62.08       77.99     41.52 o
   8   3  10      291.47      322.83     49.35 o
   9   3  10      200.87      125.32     53.08 o
  10   3  10        0.73        4.32     50.64 o
   0   4  10     1576.91     1617.23     68.16 o
   1   4  10      640.75      740.07     28.82 o
   2   4  10       37.08       34.71     16.21 o
   3   4  10      113.95       89.45     20.33 o
   4   4  10       99.58      115.62     23.13 o
   5   4  10       15.44        0.00     31.28 o
   6   4  10      135.09      109.83     38.11 o
   7   4  10       75.19       53.93     42.40 o
   8   4  10      260.32      276.76     47.18 o
   9   4  10       24.21       73.10     49.54 o
  10   4  10       25.78      129.25     55.53 o
   1   5  10      998.35      939.60     33.80 o
   2   5  10       28.37       19.93     16.94 o
   3   5  10        0.64       17.48     19.61 o
   4   5  10      534.43      628.18     34.53 o
   5   5  10     1138.21     1021.07     58.99 o
   6   5  10       76.55       48.13     37.54 o
   7   5  10      481.25      555.00     56.43 o
   8   5  10      460.32      484.33     55.41 o
   9   5  10        2.16       27.33     81.29 o
  10   5  10       21.39       58.04     80.56 o
   0   6  10      837.90      887.81     58.36 o
   1   6  10      182.51      131.53     20.07 o
   2   6  10       30.71       49.79     18.13 o
   3   6  10     1565.24     1453.17     47.39 o
   4   6  10      138.46      171.18     27.82 o
   5   6  10       56.17        8.23     30.24 o
   6   6  10      983.28     1046.86     64.32 o
   7   6  10       49.71      119.06     38.45 o
   8   6  10       99.01      156.72     39.61 o
   9   6  10      100.12      133.04     55.30 o
  10   6  10        2.92        9.68     82.07 o
   1   7  10      524.62      516.53     36.48 o
   2   7  10      176.60      149.42     26.23 o
   3   7  10      613.65      627.31     39.36 o
   4   7  10      326.24      306.32     33.35 o
   5   7  10      466.92      492.52     48.11 o
   6   7  10        2.48        9.65     39.40 o
   7   7  10       17.58        0.00     46.02 o
   8   7  10        1.78       53.23     43.12 o
   9   7  10        4.80        9.58     53.02 o
   0   8  10     3002.26     3151.72    108.01 o
   1   8  10       48.83       71.30     25.23 o
   2   8  10        0.23        0.00     23.95 o
   3   8  10       61.29       66.10     29.38 o
   4   8  10      299.68      302.87     38.16 o
   5   8  10        4.33        5.13     37.21 o
   6   8  10       63.52       78.07     42.08 o
   7   8  10       13.16       15.62     41.86 o
   8   8  10      111.68      181.77     46.96 o
   9   8  10       57.33       70.72     66.46 o
   1   9  10     1764.98     1685.71     60.91 o
   2   9  10        2.56        9.90     26.65 o
   3   9  10       18.25        0.00     27.73 o
   4   9  10        2.45        0.00     35.87 o
   5   9  10      764.39      749.21     65.99 o
   6   9  10       13.16       46.06     44.65 o
   7   9  10       27.01      145.10     48.95 o
   8   9  10        5.15        0.00     45.11 o
   9   9  10       22.80      101.16     62.89 o
   0  10  10      404.29      380.19     57.53 o
   1  10  10       33.77        7.44     29.68 o
   2  10  10      204.94      178.13     34.96 o
   3  10  10     1094.69     1154.26     60.89 o
   4  10  10      304.90      342.16     43.35 o
   5  10  10     1280.16     1330.28     82.77 o
   6  10  10      269.51      242.78     55.20 o
   7  10  10      111.32      172.81     50.29 o
   8  10  10        3.48        0.00     49.85 o
   9  10  10      155.54      285.17     66.99 o
   1  11  10     3452.11     3337.46     88.66 o
   2  11  10      322.67      294.69     41.02 o
   3  11  10       55.42        6.04     36.13 o
   4  11  10      152.04      181.37     39.83 o
   5  11  10       89.19      214.91     48.28 o
   6  11  10       18.73       81.72     43.63 o
   7  11  10      107.76       91.76     47.65 o
   8  11  10       23.89       59.88     86.15 o
   0  12  10     2914.06     2692.42    108.87 o
   1  12  10     1167.58     1260.54     63.64 o
   2  12  10      324.41      300.75     42.84 o
   3  12  10       53.09       34.77     35.55 o
   4  12  10       37.57       18.89     34.89 o
   5  12  10      117.01      130.00     46.79 o
   6  12  10        9.29       52.12     42.78 o
   7  12  10      716.11      773.58     78.35 o
   8  12  10       24.96      163.63     59.50 o
   1  13  10      313.92      322.57     43.97 o
   2  13  10      123.19      116.67     37.84 o
   3  13  10        9.37        0.00     33.09 o
   4  13  10      409.08      344.83     44.66 o
   5  13  10        3.87       76.72     42.74 o
   6  13  10       35.65       79.89     64.37 o
   7  13  10      328.00      212.74     74.84 o
   0  14  10     1894.34     1816.21    105.71 o
   1  14  10      667.64      647.89     46.71 o
   2  14  10        9.74       17.04     34.87 o
   3  14  10       39.90       25.22     37.24 o
   4  14  10        1.15       41.03     44.50 o
   5  14  10        8.89       56.03     49.53 o
   6  14  10        6.09        0.00     40.13 o
   7  14  10      164.39      109.39     56.03 o
   1  15  10      318.23      277.97     41.07 o
   2  15  10       15.83       74.80     35.67 o
   3  15  10       78.49      112.10     37.53 o
   4  15  10        0.37       54.46     38.49 o
   5  15  10      243.69      238.90     54.54 o
   6  15  10       29.98       31.60     44.08 o
   0  16  10      235.77      198.01     55.28 o
   1  16  10      117.31       86.57     34.76 o
   2  16  10        0.26       10.37     34.10 o
   3  16  10      946.31      951.14     63.99 o
   4  16  10        7.27       94.51     39.10 o
   5  16  10       18.14        0.00     52.18 o
   6  16  10        5.41      172.17     53.87 o
   1  17  10      364.33      398.51     46.92 o
   2  17  10       40.48       58.91     37.95 o
   3  17  10        8.82       32.01     35.29 o
   4  17  10        3.08      144.24     62.45 o
   5  17  10      114.72       28.38     72.05 o
   0  18  10      271.00      267.47     53.98 o
   1  18  10       33.95       36.08     35.41 o
   2  18  10        0.55       18.90     36.26 o
   3  18  10      124.19      182.19     43.68 o
   4  18  10       62.84      129.27     41.82 o
   1  19  10        6.51       48.13     37.54 o
   2  19  10        3.11       65.60     38.35 o
   1   1  11     2137.75     2303.54     47.31 o
   2   1  11     4559.52     4532.66     64.03 o
   3   1  11      174.31      177.85     21.99 o
   4   1  11      390.52      416.51     31.05 o
   5   1  11       11.28        5.73     32.50 o
   6   1  11      748.36      778.91     53.06 o
   7   1  11      124.06      127.21     42.32 o
   8   1  11       61.39      105.49     41.47 o
   9   1  11       51.91       15.15     46.59 o
  10   1  11       19.96        0.00     49.76 o
   0   2  11    34395.00    36315.00    262.89 o
   1   2  11        3.06       17.91     17.01 o
   2   2  11       11.01       16.30     16.83 o
   3   2  11       68.33       67.92     20.24 o
   4   2  11      760.30      693.68     35.18 o
   5   2  11       48.50       29.70     37.08 o
   6   2  11     3061.03     2980.24     97.87 o
   7   2  11      484.12      438.81     51.62 o
   8   2  11       90.45       65.26     40.81 o
   9   2  11       12.40        0.00     59.77 o
  10   2  11      266.33      403.04     68.00 o
   1   3  11      355.36      403.88     30.82 o
   2   3  11      878.99      862.65     31.99 o
   3   3  11      113.25      137.08     22.39 o
   4   3  11     1927.93     1984.92     57.61 o
   5   3  11       43.39       58.94     34.34 o
   6   3  11     2380.88     2292.75     88.20 o
   7   3  11       39.76       39.70     31.45 o
   8   3  11      397.34      464.42     53.95 o
   9   3  11        0.95       15.62     50.97 o
  10   3  11      154.46      221.70     62.68 o
   0   4  11      867.46      829.73     40.70 o
   1   4  11       33.64       17.04     16.21 o
   2   4  11     2747.59     2650.72     51.85 o
   3   4  11       37.66       24.22     20.18 o
   4   4  11       13.08       17.11     20.82 o
   5   4  11      321.09      326.54     43.07 o
   6   4  11      950.61     1001.47     65.11 o
   7   4  11       39.71       91.86     41.24 o
   8   4  11       78.42       75.12     39.33 o
   9   4  11       59.93       96.52     52.48 o
  10   4  11      176.95      163.79     60.49 o
   1   5  11        0.22        1.72     13.70 o
   2   5  11      395.99      450.19     26.59 o
   3   5  11      332.48      315.00     28.68 o
   4   5  11      358.45      344.20     30.32 o
   5   5  11      341.13      210.46     40.47 o
   6   5  11      479.21      520.52     52.27 o
   7   5  11        9.67       56.31     40.82 o
   8   5  11      705.58      591.99     62.33 o
   9   5  11       29.14      135.84     54.90 o
   0   6  11      232.20      291.89     41.52 o
   1   6  11       47.39       14.16     22.59 o
   2   6  11       13.29        9.78     18.82 o
   3   6  11       22.72       54.01     23.73 o
   4   6  11      170.44      194.27     29.82 o
   5   6  11      343.08      287.06     48.03 o
   6   6  11      682.50      741.87     64.55 o
   7   6  11       42.88       41.73     39.78 o
   8   6  11        0.69       57.05     44.63 o
   9   6  11       18.35      110.46     57.84 o
   1   7  11      239.56      298.39     31.48 o
   2   7  11      618.54      599.81     38.34 o
   3   7  11       47.59       75.51     29.25 o
   4   7  11     1279.29     1342.27     57.91 o
   5   7  11       25.47        0.00     35.41 o
   6   7  11       18.35       44.11     38.72 o
   7   7  11      291.85      352.61     50.25 o
   8   7  11       42.18      115.59     45.76 o
   9   7  11       25.93        0.00     84.18 o
   0   8  11     1838.17     1767.73     85.55 o
   1   8  11        0.89        1.16     25.80 o
   2   8  11       76.33      108.76     27.23 o
   3   8  11       41.09        0.00     28.86 o
   4   8  11      698.72      737.94     48.37 o
   5   8  11      249.19      245.08     48.43 o
   6   8  11     2037.91     1886.88    100.15 o
   7   8  11        0.09        0.00     63.56 o
   8   8  11        0.29       51.32     69.62 o
   9   8  11       12.80      116.37     60.54 o
   1   9  11        4.46        6.69     26.80 o
   2   9  11     2187.82     2162.13     74.02 o
   3   9  11       71.85       87.03     31.79 o
   4   9  11        1.78       62.00     32.83 o
   5   9  11      169.37      136.39     46.55 o
   6   9  11        6.03       36.69     42.86 o
   7   9  11      359.65      418.76     61.90 o
   8   9  11      589.47      323.65     66.27 o
   9   9  11       30.62       30.97     60.71 o
   0  10  11     3620.40     3336.89    142.05 o
   1  10  11      117.76      118.03     34.84 o
   2  10  11      193.10      177.88     37.86 o
   3  10  11       14.21       29.39     31.49 o
   4  10  11       30.51       62.36     33.66 o
   5  10  11        4.32        0.00     41.44 o
   6  10  11       12.17       22.43     41.37 o
   7  10  11        9.21        0.00     45.11 o
   8  10  11      156.92      197.29     54.17 o
   1  11  11       57.40       73.66     34.70 o
   2  11  11     1412.30     1326.67     67.80 o
   3  11  11      497.52      552.81     50.81 o
   4  11  11      268.60      251.41     41.10 o
   5  11  11      178.19      185.39     46.95 o
   6  11  11        3.01      108.51     54.90 o
   7  11  11       58.43      100.71     52.26 o
   8  11  11      102.16      139.88     53.74 o
   0  12  11     1142.13     1154.36     87.41 o
   1  12  11      315.08      266.33     42.37 o
   2  12  11      128.52       82.51     37.80 o
   3  12  11        5.24        0.00     39.53 o
   4  12  11      145.26      275.05     44.59 o
   5  12  11       23.30       49.41     46.36 o
   6  12  11      242.95      245.81     56.90 o
   7  12  11      139.28      144.03     64.57 o
   8  12  11       18.74       44.65     52.11 o
   1  13  11       39.70       95.60     35.94 o
   2  13  11      815.37      878.19     59.22 o
   3  13  11        1.03       43.99     37.47 o
   4  13  11       26.64       30.13     34.44 o
   5  13  11       50.45        0.00     46.60 o
   6  13  11       25.27        5.74     51.57 o
   7  13  11       31.90       25.24     52.10 o
   0  14  11       73.80        0.00     44.10 o
   1  14  11      137.08      135.29     38.48 o
   2  14  11        7.76        0.00     41.91 o
   3  14  11       73.72       71.56     36.04 o
   4  14  11       36.49       73.28     37.41 o
   5  14  11        1.30        5.30     42.55 o
   6  14  11        3.20       96.47     60.14 o
   7  14  11       27.88      132.63     55.61 o
   1  15  11        5.66        0.00     30.58 o
   2  15  11      473.78      464.00     49.57 o
   3  15  11       43.48      141.57     39.11 o
   4  15  11      234.05      243.32     44.54 o
   5  15  11       44.39      140.70     51.58 o
   6  15  11      271.50      328.74     65.04 o
   0  16  11        0.98       68.05     51.11 o
   1  16  11       12.06       61.44     36.10 o
   2  16  11        9.14       26.86     34.25 o
   3  16  11        0.15        0.00     32.90 o
   4  16  11        0.03       28.29     38.07 o
   5  16  11        6.35      101.57     49.79 o
   1  17  11        6.21      117.68     38.99 o
   2  17  11       42.05       52.18     44.73 o
   3  17  11        0.16       81.37     44.75 o
   4  17  11        3.60       83.70     47.27 o
   0  18  11        3.34       71.30     55.10 o
   1  18  11        0.40      107.73     38.62 o
   2  18  11       40.99       93.26     44.85 o
   3  18  11        5.09       91.74     36.68 o
   1  19  11       11.99       58.76     38.82 o
   0   0  12      330.11      270.99     55.27 o
   1   0  12      295.56      240.55     32.19 o
   2   0  12      451.56      472.15     37.86 o
   3   0  12     1168.13     1222.22     67.10 o
   4   0  12     1054.30     1126.65     82.50 o
   5   0  12      104.57      144.03     51.36 o
   6   0  12       20.69       96.59     53.10 o
   7   0  12     1511.65     1396.50    110.01 o
   8   0  12        0.36        0.00     58.67 o
   9   0  12       15.07      127.25     75.58 o
  10   0  12        0.31        0.00     87.72 o
   1   1  12      597.76      591.15     28.88 o
   2   1  12     4414.39     4277.31     65.41 o
   3   1  12     1388.30     1358.53     43.41 o
   4   1  12        8.80       19.24     30.09 o
   5   1  12      325.04      375.86     42.93 o
   6   1  12      178.81      171.27     44.24 o
   7   1  12      818.95      751.56     74.12 o
   8   1  12        5.84        0.00     34.44 o
   9   1  12      158.52      178.30     55.75 o
  10   1  12       64.36       66.53     55.12 o
   0   2  12     1300.63     1357.16     55.74 o
   1   2  12     1417.87     1400.85     40.02 o
   2   2  12       99.01      109.14     19.25 o
   3   2  12      686.33      660.39     34.27 o
   4   2  12      151.93      185.56     37.16 o
   5   2  12       86.01       60.12     34.55 o
   6   2  12      578.67      601.10     55.56 o
   7   2  12       97.46      122.23     45.09 o
   8   2  12       20.45       29.78     38.45 o
   9   2  12        2.24        0.00     47.49 o
  10   2  12       15.79       47.81     54.49 o
   1   3  12      242.36      234.31     22.18 o
   2   3  12      728.12      699.74     30.55 o
   3   3  12      292.04      281.36     27.97 o
   4   3  12      311.37      359.21     36.15 o
   5   3  12      369.28      318.45     43.58 o
   6   3  12      158.08      209.09     45.01 o
   7   3  12      117.03      164.56     43.17 o
   8   3  12        2.85       49.98     49.87 o
   9   3  12       51.09       85.34     66.87 o
  10   3  12        0.08       43.84     51.52 o
   0   4  12      308.76      318.52     31.94 o
   1   4  12     1225.12     1154.87     36.50 o
   2   4  12       53.65       63.96     19.21 o
   3   4  12      232.41      266.85     27.10 o
   4   4  12       36.49       25.31     27.43 o
   5   4  12     1197.06     1161.22     64.76 o
   6   4  12       46.02       93.78     41.71 o
   7   4  12       10.99        0.00     33.28 o
   8   4  12        0.00       20.57     52.79 o
   9   4  12        4.26       48.09     53.58 o
   1   5  12     1206.60     1199.84     46.37 o
   2   5  12      236.57      247.10     24.95 o
   3   5  12       92.48       51.73     23.74 o
   4   5  12      488.52      566.19     45.85 o
   5   5  12      533.40      568.87     55.28 o
   6   5  12        4.24        0.00     35.85 o
   7   5  12        7.83       63.87     40.69 o
   8   5  12      292.18      415.28     51.67 o
   9   5  12       66.17        9.70     85.70 o
   0   6  12       60.13       81.96     34.28 o
   1   6  12      194.06      190.82     28.21 o
   2   6  12      156.65      134.22     30.36 o
   3   6  12      636.90      654.72     45.15 o
   4   6  12       78.68       75.30     30.34 o
   5   6  12        3.66       59.85     38.43 o
   6   6  12      557.74      526.53     57.01 o
   7   6  12       15.84       36.88     40.19 o
   8   6  12        7.18       60.94     44.77 o
   9   6  12       32.99       90.82     56.27 o
   1   7  12        3.85       24.36     25.21 o
   2   7  12      109.77       85.12     29.43 o
   3   7  12      101.02      112.32     40.89 o
   4   7  12      100.07      186.79     38.63 o
   5   7  12        2.06       28.18     44.75 o
   6   7  12       66.29      107.00     49.40 o
   7   7  12      327.74      326.85     56.50 o
   8   7  12      121.51      118.36     50.35 o
   9   7  12       14.24       40.35     85.73 o
   0   8  12      865.03      924.26     70.31 o
   1   8  12       17.44        0.00     26.72 o
   2   8  12       22.99       44.22     29.95 o
   3   8  12        6.12       45.74     30.01 o
   4   8  12       25.42        0.00     34.34 o
   5   8  12      140.99      196.18     53.36 o
   6   8  12       56.60       93.32     53.63 o
   7   8  12       26.62       22.57     56.34 o
   8   8  12       28.35       57.57     45.14 o
   9   8  12        1.54        0.00     62.66 o
   1   9  12     1065.45     1105.96     55.00 o
   2   9  12      116.74      108.43     33.59 o
   3   9  12      407.71      373.76     44.82 o
   4   9  12      190.00      180.61     35.53 o
   5   9  12      249.91      265.60     56.37 o
   6   9  12       12.13       17.46     43.68 o
   7   9  12       24.63       22.81     45.01 o
   8   9  12       78.93      107.89     52.88 o
   0  10  12     1186.31     1114.93     83.45 o
   1  10  12     1966.22     1942.90     72.14 o
   2  10  12       29.14       29.54     36.61 o
   3  10  12      216.68      259.60     42.27 o
   4  10  12       43.07       57.10     38.35 o
   5  10  12      177.80      149.67     51.89 o
   6  10  12        2.95        0.00     42.74 o
   7  10  12      108.30      237.29     57.06 o
   8  10  12       73.58       72.06     83.60 o
   1  11  12     1061.77     1020.36     58.61 o
   2  11  12        6.28        0.00     33.71 o
   3  11  12      254.58      269.50     44.47 o
   4  11  12        1.59        0.00     38.68 o
   5  11  12      233.86      169.50     48.12 o
   6  11  12      297.14      291.40     56.49 o
   7  11  12       39.61      108.59     56.00 o
   8  11  12       42.26       79.14     92.18 o
   0  12  12       91.94      125.83     55.77 o
   1  12  12     2414.84     2133.66     79.22 o
   2  12  12       17.46        0.00     35.51 o
   3  12  12      107.79      221.81     42.79 o
   4  12  12        3.39       51.34     46.86 o
   5  12  12        7.16        0.00     42.28 o
   6  12  12      152.33       75.73     67.16 o
   7  12  12      698.08      796.39     79.68 o
   1  13  12      465.39      451.25     45.42 o
   2  13  12       40.45       34.22     35.57 o
   3  13  12        0.28       30.40     35.44 o
   4  13  12       40.80       48.41     39.70 o
   5  13  12      210.37      192.75     52.36 o
   6  13  12      128.78       43.58     48.30 o
   7  13  12      180.24       92.96     99.80 o
   0  14  12       89.73       80.87     48.97 o
   1  14  12        2.59        0.00     31.93 o
   2  14  12       39.34      100.34     37.77 o
   3  14  12       54.77        0.00     36.09 o
   4  14  12       53.72        0.00     39.45 o
   5  14  12      174.75      144.24     49.71 o
   6  14  12      164.49      177.93     55.84 o
   1  15  12      161.92      159.22     39.47 o
   2  15  12      206.94      209.18     42.76 o
   3  15  12       72.49       33.82     45.50 o
   4  15  12        6.96       26.33     42.90 o
   5  15  12       59.14      110.76     46.89 o
   6  15  12       43.93       91.90     79.59 o
   0  16  12      159.80      165.46     55.79 o
   1  16  12       31.02       96.89     38.02 o
   2  16  12       12.40       18.20     37.32 o
   3  16  12      374.72      399.70     49.35 o
   4  16  12        0.42       21.89     38.80 o
   5  16  12       71.84       52.92     51.69 o
   1  17  12      140.87      231.93     42.29 o
   2  17  12       52.29      218.78     42.06 o
   3  17  12        0.12      114.27     41.44 o
   4  17  12       32.24      118.40     43.80 o
   0  18  12       97.67      259.41     66.25 o
   1  18  12       17.33      106.70     38.90 o
   2  18  12        0.98       60.64     55.19 o
   3  18  12      346.43      422.14     51.27 o
   1   1  13       21.93       41.63     19.19 o
   2   1  13     2331.84     2372.11     52.10 o
   3   1  13      198.02      210.21     30.59 o
   4   1  13       35.54       39.82     32.75 o
   5   1  13     1665.35     1583.83     74.57 o
   6   1  13      364.03      301.95     47.51 o
   7   1  13      238.86      114.35     41.73 o
   8   1  13       81.48        0.00     40.57 o
   9   1  13        0.10        0.00     49.34 o
   0   2  13     3618.08     3670.77     89.57 o
   1   2  13     2500.01     2459.54     52.77 o
   2   2  13     3211.63     3017.92     57.68 o
   3   2  13      901.24      948.11     44.79 o
   4   2  13        9.67       36.55     33.31 o
   5   2  13      164.05      175.63     40.75 o
   6   2  13     3021.50     2933.95    101.05 o
   7   2  13       60.43       79.32     38.95 o
   8   2  13       30.94       34.48     40.78 o
   9   2  13      149.95      161.03     56.10 o
   1   3  13      499.06      509.46     28.49 o
   2   3  13      348.41      389.27     29.39 o
   3   3  13       29.57       28.81     23.78 o
   4   3  13      158.94      194.85     37.31 o
   5   3  13      262.68      244.98     44.00 o
   6   3  13      636.29      655.31     73.86 o
   7   3  13       33.49       96.17     41.20 o
   8   3  13       48.52       52.65     39.55 o
   9   3  13        3.19        3.75     77.64 o
   0   4  13     2220.65     2117.10     86.89 o
   1   4  13       51.29       35.30     27.40 o
   2   4  13      125.12      159.40     26.29 o
   3   4  13      236.12      247.97     33.56 o
   4   4  13      314.24      242.60     40.96 o
   5   4  13        1.82        0.00     35.04 o
   6   4  13        1.06        0.00     46.23 o
   7   4  13       88.52      115.74     57.30 o
   8   4  13       14.55       28.41     44.53 o
   9   4  13       66.55      117.68     54.83 o
   1   5  13       41.68       54.34     25.36 o
   2   5  13      711.31      728.54     44.69 o
   3   5  13      249.07      273.89     34.75 o
   4   5  13      115.57      193.18     39.29 o
   5   5  13        4.38        0.00     37.84 o
   6   5  13      750.87      786.49     64.52 o
   7   5  13      105.24       28.59     41.70 o
   8   5  13      124.11      122.62     42.80 o
   9   5  13        0.19      123.28     95.97 o
   0   6  13      188.43      200.83     41.78 o
   1   6  13      128.86      122.73     27.66 o
   2   6  13     1143.86     1076.27     53.96 o
   3   6  13      758.75      762.48     46.95 o
   4   6  13      200.08      176.64     59.79 o
   5   6  13       66.50       91.07     45.65 o
   6   6  13       36.25        0.00     41.26 o
   7   6  13       91.73      116.18     53.43 o
   8   6  13      179.55      184.56     60.66 o
   9   6  13       16.60      110.77     63.64 o
   1   7  13      314.28      314.43     35.17 o
   2   7  13     1364.39     1307.92     59.13 o
   3   7  13        5.40       48.39     30.00 o
   4   7  13        6.18        0.00     38.71 o
   5   7  13      512.05      596.91     63.94 o
   6   7  13        4.87       52.58     47.92 o
   7   7  13       45.11       10.47     45.17 o
   8   7  13       12.01       76.98     50.45 o
   9   7  13        0.39       87.33     62.62 o
   0   8  13     4475.49     4208.07    132.25 o
   1   8  13        7.78       40.11     29.56 o
   2   8  13       12.34        0.00     28.97 o
   3   8  13     1293.47     1193.69     61.35 o
   4   8  13      765.79      685.51     54.36 o
   5   8  13      676.48      697.29     76.65 o
   6   8  13      336.12      325.16     57.00 o
   7   8  13      266.51      293.27     58.20 o
   8   8  13       61.87       64.23     49.27 o
   1   9  13     1074.44     1143.40     57.22 o
   2   9  13      572.51      534.93     47.08 o
   3   9  13      212.51      238.40     38.71 o
   4   9  13      180.09      254.33     42.56 o
   5   9  13       76.69      116.57     50.50 o
   6   9  13       75.23       99.39     48.15 o
   7   9  13      348.72      363.41     61.70 o
   8   9  13       42.19      101.87     51.01 o
   0  10  13        0.53        0.00     46.62 o
   1  10  13     1662.08     1669.41     68.46 o
   2  10  13      887.92      876.13     59.88 o
   3  10  13      141.81      145.89     40.57 o
   4  10  13        8.37       50.47     39.38 o
   5  10  13        4.29       23.07     45.28 o
   6  10  13        0.77       77.42     52.50 o
   7  10  13       33.40       32.00     51.02 o
   8  10  13        0.22       72.76     53.54 o
   1  11  13      286.89      254.90     45.50 o
   2  11  13      663.93      656.03     55.20 o
   3  11  13       60.37       56.38     39.28 o
   4  11  13      157.52       84.70     39.48 o
   5  11  13       12.70       44.95     50.80 o
   6  11  13       74.44       40.48     45.45 o
   7  11  13        1.31        0.00     53.93 o
   0  12  13      112.33       76.66     50.82 o
   1  12  13        0.11       58.84     37.34 o
   2  12  13       77.49      100.69     39.40 o
   3  12  13      166.87      189.85     40.89 o
   4  12  13      391.16      393.57     52.22 o
   5  12  13       93.29      106.02     50.79 o
   6  12  13        5.14       33.50     49.61 o
   7  12  13      184.43      110.70     54.61 o
   1  13  13      232.77      278.85     43.99 o
   2  13  13      213.06      168.29     40.98 o
   3  13  13       16.73        0.00     36.07 o
   4  13  13      175.32      199.72     45.44 o
   5  13  13      134.42      128.72     53.10 o
   6  13  13      143.95      250.31     59.62 o
   7  13  13        5.82        0.00     49.08 o
   0  14  13        0.09       36.42     45.68 o
   1  14  13        8.43       33.80     36.00 o
   2  14  13        0.13        0.00     39.26 o
   3  14  13      503.25      595.33     55.75 o
   4  14  13       23.75        5.35     40.99 o
   5  14  13        5.56       23.52     47.89 o
   6  14  13       19.06       57.05     52.78 o
   1  15  13       10.17       62.24     36.85 o
   2  15  13      334.14      285.13     47.00 o
   3  15  13      100.64      156.02     44.73 o
   4  15  13        0.22       57.50     42.76 o
   5  15  13      122.07       60.50     75.00 o
   0  16  13        3.91        0.00     83.09 o
   1  16  13       78.75      156.42     40.50 o
   2  16  13       19.58       33.11     37.73 o
   3  16  13        0.80       35.60     38.63 o
   4  16  13       15.14       30.10     42.10 o
   1  17  13       44.56      101.76     41.08 o
   2  17  13        2.36      103.20     40.69 o
   3  17  13        0.01       48.98     39.87 o
   0  18  13        1.40       70.93     54.19 o
   1  18  13       91.67      233.50     41.80 o
   2  18  13        3.25       51.25     65.35 o
   0   0  14      111.25      106.88     55.89 o
   1   0  14      109.88      107.58     36.85 o
   2   0  14     2543.96     2405.73     77.38 o
   3   0  14      223.62      210.96     45.04 o
   4   0  14     4119.39     3688.50    143.67 o
   5   0  14       45.90       11.76     51.15 o
   6   0  14      384.36      491.30     73.92 o
   7   0  14       76.05        0.00     60.78 o
   8   0  14        0.33       15.87     80.49 o
   9   0  14        0.63       63.86    140.52 o
   1   1  14      291.03      321.89     25.95 o
   2   1  14     1164.66     1166.74     44.38 o
   3   1  14      244.96      280.72     33.52 o
   4   1  14     2158.82     1935.66     80.50 o
   5   1  14     1690.35     1692.54     78.25 o
   6   1  14        4.29        0.00     35.39 o
   7   1  14       30.61       36.55     38.35 o
   8   1  14      121.95      121.96     46.07 o
   9   1  14      136.72      238.32     59.47 o
   0   2  14     4197.06     4249.33     99.69 o
   1   2  14     1411.47     1472.33     43.99 o
   2   2  14      170.19      165.96     25.69 o
   3   2  14        3.44        3.16     25.36 o
   4   2  14      256.85      240.37     42.75 o
   5   2  14      935.40      883.84     62.49 o
   6   2  14        4.25        0.00     36.11 o
   7   2  14       35.12      124.57     38.08 o
   8   2  14      136.64      244.47     47.98 o
   9   2  14        0.32        0.00     52.62 o
   1   3  14     1014.64      962.18     37.17 o
   2   3  14      485.42      516.85     33.35 o
   3   3  14       59.42       78.39     27.21 o
   4   3  14      372.07      338.24     43.03 o
   5   3  14      339.38      316.95     65.97 o
   6   3  14       37.58       21.92     38.24 o
   7   3  14      119.31      165.66     46.01 o
   8   3  14        2.55       63.72     46.44 o
   9   3  14       25.35       37.95     56.23 o
   0   4  14       84.04      101.59     37.66 o
   1   4  14      238.16      258.88     30.55 o
   2   4  14       23.76       27.53     30.23 o
   3   4  14        1.25       17.96     25.39 o
   4   4  14        6.07        3.24     34.98 o
   5   4  14       23.91        0.00     42.98 o
   6   4  14       66.38       22.95     40.60 o
   7   4  14       42.72       75.30     43.71 o
   8   4  14        4.32       12.35     45.26 o
   9   4  14       48.13        0.00     48.73 o
   1   5  14       75.05       30.55     24.62 o
   2   5  14     1685.74     1735.69     64.95 o
   3   5  14       34.56       75.38     30.37 o
   4   5  14      180.69      222.27     53.17 o
   5   5  14       21.16       28.86     48.76 o
   6   5  14        2.34        0.00     59.59 o
   7   5  14       11.24       18.19     46.47 o
   8   5  14      732.18      768.79     76.56 o
   9   5  14      170.66      179.56     92.23 o
   0   6  14     3049.67     2830.12    105.46 o
   1   6  14      378.12      326.85     34.99 o
   2   6  14        0.01        0.00     29.91 o
   3   6  14       40.43       45.48     30.98 o
   4   6  14     1224.85     1181.19     80.94 o
   5   6  14        1.09        0.00     41.23 o
   6   6  14      187.33      200.91     73.17 o
   7   6  14      292.97      142.63     54.79 o
   8   6  14       39.96      156.45     57.76 o
   9   6  14       15.73        0.00     61.80 o
   1   7  14       26.79       25.38     29.47 o
   2   7  14      212.56      188.18     37.63 o
   3   7  14      421.35      390.11     42.40 o
   4   7  14      397.01      518.15     63.43 o
   5   7  14       29.32       37.82     42.56 o
   6   7  14      128.69      120.34     48.44 o
   7   7  14       50.77       52.89     51.75 o
   8   7  14      185.95      146.60     53.39 o
   0   8  14     1219.00     1054.06     76.45 o
   1   8  14       76.58       76.81     35.57 o
   2   8  14       47.78       53.78     31.95 o
   3   8  14      279.04      355.63     42.01 o
   4   8  14        7.73        0.00     45.60 o
   5   8  14        7.34        6.86     42.57 o
   6   8  14      266.78      191.71     54.48 o
   7   8  14       59.46       57.80     51.26 o
   8   8  14        7.34      117.46     50.91 o
   1   9  14     1655.69     1570.28     72.18 o
   2   9  14      382.86      411.46     49.06 o
   3   9  14       92.82       85.10     35.55 o
   4   9  14       31.41       66.62     43.87 o
   5   9  14        3.71      101.71     48.20 o
   6   9  14        8.18        5.43     42.72 o
   7   9  14       16.88       39.74     48.95 o
   8   9  14       95.67      173.92     57.54 o
   0  10  14     1027.93     1277.04     90.26 o
   1  10  14      242.84      197.94     42.81 o
   2  10  14       12.16       34.40     36.84 o
   3  10  14        0.40        0.00     34.62 o
   4  10  14       20.30        0.00     39.91 o
   5  10  14      255.95      275.96     75.65 o
   6  10  14      334.39      393.88     65.62 o
   7  10  14      116.51      186.80     55.61 o
   8  10  14       24.66        0.00     50.57 o
   1  11  14       53.89        0.00     33.46 o
   2  11  14        2.59        0.00     35.36 o
   3  11  14      113.78      223.53     41.74 o
   4  11  14      164.33      219.93     51.20 o
   5  11  14        7.61       57.87     49.73 o
   6  11  14      138.29      163.35     50.74 o
   7  11  14        0.29       54.92     50.52 o
   0  12  14      211.91      227.41     56.77 o
   1  12  14      122.74       68.87     42.37 o
   2  12  14      135.88      143.50     39.39 o
   3  12  14       12.12        0.00     36.20 o
   4  12  14       13.39       16.13     53.34 o
   5  12  14        0.54       77.16     53.62 o
   6  12  14      182.06      242.95     73.59 o
   7  12  14      190.61      224.23     63.76 o
   1  13  14       79.24      133.84     38.81 o
   2  13  14      180.43      176.89     42.20 o
   3  13  14        5.21       11.20     38.29 o
   4  13  14       24.87       67.18     56.28 o
   5  13  14        0.59        0.85     50.15 o
   6  13  14       94.36      139.65     57.01 o
   0  14  14      618.17      545.55     78.10 o
   1  14  14        0.00       14.68     36.67 o
   2  14  14       56.16       40.14     37.90 o
   3  14  14       26.50       27.93     39.93 o
   4  14  14       11.86        0.00     41.70 o
   5  14  14       11.69      176.77     55.33 o
   6  14  14        4.41        1.10     49.91 o
   1  15  14       36.62      108.72     45.61 o
   2  15  14      280.20      273.56     45.33 o
   3  15  14      123.68      144.88     42.38 o
   4  15  14        3.49       88.22     48.94 o
   5  15  14        1.79        0.00     52.53 o
   0  16  14      535.97      583.09     99.30 o
   1  16  14       68.83      112.36     41.64 o
   2  16  14        6.01       56.81     43.60 o
   3  16  14       21.83       77.11     41.27 o
   4  16  14       12.52       99.59     53.83 o
   1  17  14       10.07        9.17     35.59 o
   2  17  14       99.58      126.66     56.49 o
   3  17  14        0.17      131.85     46.38 o
   1   1  15      209.07      161.31     23.48 o
   2   1  15      471.68      465.80     37.43 o
   3   1  15        4.34        7.89     27.41 o
   4   1  15     2707.99     2558.66     89.66 o
   5   1  15      358.59      308.58     47.14 o
   6   1  15       12.47        5.17     35.54 o
   7   1  15       20.36       12.80     38.25 o
   8   1  15       13.22        0.00     55.64 o
   9   1  15       11.25        0.00     43.25 o
   0   2  15      385.63      347.41     41.32 o
   1   2  15      701.15      676.10     34.06 o
   2   2  15        4.96        0.00     21.91 o
   3   2  15       26.47       34.28     29.64 o
   4   2  15     1570.97     1407.89     71.04 o
   5   2  15     1133.84     1094.77     68.14 o
   6   2  15      338.52      388.42     58.55 o
   7   2  15      207.74      255.48     48.48 o
   8   2  15       16.21       10.27     43.01 o
   9   2  15       28.94      104.20     75.48 o
   1   3  15      293.59      281.95     31.93 o
   2   3  15      392.92      335.16     36.79 o
   3   3  15      272.72      277.84     36.60 o
   4   3  15      392.03      388.53     48.60 o
   5   3  15      378.49      307.33     46.89 o
   6   3  15        7.93       67.75     37.84 o
   7   3  15      120.39      106.52     43.25 o
   8   3  15       10.76       97.73     44.99 o
   9   3  15       81.66      195.22     70.17 o
   0   4  15      919.71      888.54     63.54 o
   1   4  15       48.59       44.96     26.46 o
   2   4  15       23.31        0.00     29.78 o
   3   4  15      312.52      297.24     40.63 o
   4   4  15      499.78      521.58     61.12 o
   5   4  15       27.69        0.00     42.45 o
   6   4  15      170.01      263.13     52.11 o
   7   4  15      205.45      135.92     45.63 o
   8   4  15        0.91       27.36     43.40 o
   9   4  15      150.97      236.24     77.40 o
   1   5  15     1188.70     1161.94     56.36 o
   2   5  15     1375.54     1435.27     61.65 o
   3   5  15      605.95      630.48     52.01 o
   4   5  15       22.02       26.32     43.88 o
   5   5  15       60.42      146.76     49.37 o
   6   5  15       44.18        0.00     46.91 o
   7   5  15        9.94       28.42     49.98 o
   8   5  15      186.03      297.69     61.05 o
   0   6  15     1231.94     1145.13     76.18 o
   1   6  15      111.15       93.39     33.33 o
   2   6  15       20.85        9.55     30.20 o
   3   6  15     1297.09     1234.76     65.59 o
   4   6  15      338.95      247.52     54.54 o
   5   6  15      322.62      403.17     59.95 o
   6   6  15        1.91       30.41     42.10 o
   7   6  15        4.04        0.00     42.20 o
   8   6  15       24.08       28.16     53.46 o
   1   7  15       10.86        0.00     32.03 o
   2   7  15      463.98      514.46     46.90 o
   3   7  15      232.21      300.35     39.63 o
   4   7  15      121.55       70.66     47.54 o
   5   7  15      277.47      309.97     58.69 o
   6   7  15        7.77        0.00     42.52 o
   7   7  15        2.49        0.00     70.24 o
   8   7  15       77.16      106.94     52.04 o
   0   8  15      689.24      589.85     65.39 o
   1   8  15     1250.25     1181.65     63.97 o
   2   8  15        0.01       28.22     36.66 o
   3   8  15       31.40       24.06     33.31 o
   4   8  15        4.43       58.44     44.36 o
   5   8  15       91.53       73.61     47.50 o
   6   8  15        0.06        9.60     61.48 o
   7   8  15      236.94      231.93     59.55 o
   8   8  15        2.37       67.69     55.93 o
   1   9  15     1510.84     1480.54     70.86 o
   2   9  15        3.05       17.23     35.48 o
   3   9  15       59.91       62.81     36.22 o
   4   9  15       12.47       25.91     41.85 o
   5   9  15      417.82      519.72     70.54 o
   6   9  15        0.15       28.70     47.51 o
   7   9  15      121.26      166.45     53.97 o
   8   9  15       27.13       41.95     52.33 o
   0  10  15       26.30      127.58     52.50 o
   1  10  15       37.04       37.72     38.52 o
   2  10  15       38.48       22.33     34.92 o
   3  10  15      151.00      159.28     40.95 o
   4  10  15        0.46        0.00     42.97 o
   5  10  15        2.66      104.93     51.22 o
   6  10  15      287.28      293.60     67.86 o
   7  10  15       21.41        0.00     46.95 o
   1  11  15       88.28       97.63     38.84 o
   2  11  15       91.12       55.15     38.07 o
   3  11  15        9.99       54.72     37.68 o
   4  11  15        1.83       42.84     44.51 o
   5  11  15        4.58      100.31     54.01 o
   6  11  15       16.64       79.33     50.94 o
   7  11  15       50.44      136.66     58.16 o
   0  12  15      288.19      272.84     64.83 o
   1  12  15      125.13      156.22     39.19 o
   2  12  15        1.41       36.16     36.66 o
   3  12  15      138.11      172.76     43.88 o
   4  12  15       10.88       19.66     46.08 o
   5  12  15      173.95      117.46     52.32 o
   6  12  15       20.27       61.86     53.50 o
   1  13  15      119.19      110.54     40.30 o
   2  13  15       55.78       72.99     39.17 o
   3  13  15        3.47       62.10     38.74 o
   4  13  15       10.01        4.18     48.30 o
   5  13  15      224.52      333.40     62.65 o
   6  13  15       16.51       18.69     53.25 o
   0  14  15      255.10      378.86     71.50 o
   1  14  15       33.44        0.00     37.04 o
   2  14  15        0.13        0.00     35.89 o
   3  14  15      455.67      472.66     53.80 o
   4  14  15        6.04       62.32     53.35 o
   5  14  15        1.90       39.46     59.43 o
   1  15  15       29.68      109.18     41.82 o
   2  15  15       47.24      143.43     42.35 o
   3  15  15       37.59      119.25     48.83 o
   4  15  15        0.25        4.40     47.50 o
   0  16  15        0.70       97.16     56.64 o
   1  16  15        1.55       66.57     41.32 o
   2  16  15       71.13       23.76     38.93 o
   3  16  15        0.28       50.40     68.08 o
   1  17  15       50.50      116.47     42.26 o
   2  17  15        1.84       25.98     37.22 o
   0   0  16     3296.49     3235.10    133.55 o
   1   0  16      756.85      766.31     53.03 o
   2   0  16      104.13       98.27     41.29 o
   3   0  16      497.68      523.07     60.23 o
   4   0  16     4025.97     3830.64    151.83 o
   5   0  16       95.11       63.98     51.41 o
   6   0  16      252.22      211.39     74.82 o
   7   0  16      195.83      153.39     64.93 o
   8   0  16       44.37      117.31     66.73 o
   9   0  16        0.33        0.00     58.05 o
   1   1  16       74.44       68.22     23.88 o
   2   1  16     2114.58     2026.27     65.20 o
   3   1  16        0.15       31.36     29.25 o
   4   1  16     1179.28     1174.36     68.12 o
   5   1  16       10.70        0.00     46.12 o
   6   1  16      264.09      233.63     45.11 o
   7   1  16       10.74       29.10     47.06 o
   8   1  16        3.11       37.09     67.67 o
   9   1  16       50.97       69.98     63.12 o
   0   2  16      262.07      248.07     45.44 o
   1   2  16      167.19      165.24     33.33 o
   2   2  16      109.42       93.00     30.57 o
   3   2  16       36.82       37.49     31.10 o
   4   2  16       18.75       36.19     39.52 o
   5   2  16      349.04      459.44     54.28 o
   6   2  16      157.69      223.61     52.49 o
   7   2  16        0.24        0.00     35.52 o
   8   2  16        0.21       42.36     44.82 o
   1   3  16       15.00        0.00     28.64 o
   2   3  16      745.23      700.68     51.40 o
   3   3  16      153.93      208.45     39.55 o
   4   3  16      313.35      379.13     59.13 o
   5   3  16        1.21       32.43     46.51 o
   6   3  16        0.17        4.32     36.90 o
   7   3  16       42.19        0.00     44.31 o
   8   3  16        5.95       30.59     44.20 o
   0   4  16      170.96      224.96     47.40 o
   1   4  16       43.95       30.02     30.49 o
   2   4  16      839.94      806.25     55.10 o
   3   4  16     2161.95     1983.74     78.18 o
   4   4  16      483.86      481.24     63.53 o
   5   4  16       17.04       36.67     48.16 o
   6   4  16       71.29      203.94     51.08 o
   7   4  16      153.92      254.27     59.42 o
   8   4  16       30.76       61.53     44.09 o
   1   5  16      331.79      329.53     40.98 o
   2   5  16      917.05      939.37     54.60 o
   3   5  16       33.37        0.00     32.93 o
   4   5  16     1726.13     1842.41     97.82 o
   5   5  16      107.96      144.05     46.95 o
   6   5  16      188.23      130.68     48.53 o
   7   5  16       46.04       44.35     51.26 o
   8   5  16      440.51      487.45     94.57 o
   0   6  16      499.25      521.04     63.03 o
   1   6  16      495.54      472.09     45.38 o
   2   6  16     2101.96     1999.44     74.92 o
   3   6  16       19.16        0.00     36.71 o
   4   6  16      185.05       93.23     47.73 o
   5   6  16       46.91       98.60     48.05 o
   6   6  16      408.19      486.50     71.61 o
   7   6  16       12.59       45.69     73.98 o
   8   6  16        7.96        0.00     57.92 o
   1   7  16       14.92       19.09     34.79 o
   2   7  16      224.44      205.66     42.73 o
   3   7  16      597.32      637.56     53.42 o
   4   7  16       75.10        0.00     52.57 o
   5   7  16        0.45       41.50     48.05 o
   6   7  16       14.58       23.07     48.82 o
   7   7  16       84.73      159.75     52.57 o
   8   7  16       41.31       74.30     50.98 o
   0   8  16      888.24      853.70     84.27 o
   1   8  16       48.51       49.24     36.24 o
   2   8  16       16.60       23.22     35.54 o
   3   8  16      864.69      853.25     60.99 o
   4   8  16        5.84       38.96     45.44 o
   5   8  16        3.75       37.74     46.32 o
   6   8  16       75.81       26.81     74.04 o
   7   8  16        1.03       41.75     47.43 o
   1   9  16        0.24       26.01     36.95 o
   2   9  16        3.29       34.67     36.60 o
   3   9  16       24.53       58.76     36.26 o
   4   9  16        0.20       31.55     45.52 o
   5   9  16        7.04       21.80     46.65 o
   6   9  16        0.01        0.00     53.63 o
   7   9  16        0.24        0.00     49.16 o
   0  10  16      889.91      843.62     93.09 o
   1  10  16       39.18       11.06     36.91 o
   2  10  16       63.39        3.20     35.15 o
   3  10  16      184.07      227.85     44.45 o
   4  10  16        4.38       20.41     47.37 o
   5  10  16      140.50      234.94     56.98 o
   6  10  16       87.70      113.03     53.11 o
   7  10  16        3.32       23.59     51.06 o
   1  11  16       75.61       48.40     39.78 o
   2  11  16      340.95      401.91     50.43 o
   3  11  16       81.47       81.14     38.70 o
   4  11  16        2.04       13.61     48.74 o
   5  11  16      122.81      309.82     61.46 o
   6  11  16       25.90       68.12     51.63 o
   0  12  16       93.61      131.85     57.91 o
   1  12  16        8.57       89.85     39.21 o
   2  12  16      203.38      238.07     43.44 o
   3  12  16       30.29       80.59     40.28 o
   4  12  16        0.05        0.00     44.51 o
   5  12  16      130.43      250.39     69.06 o
   6  12  16       33.82       85.05     59.84 o
   1  13  16        0.78       23.40     39.53 o
   2  13  16        0.01        6.12     37.39 o
   3  13  16        6.71        8.64     40.15 o
   4  13  16        2.43       88.55     75.79 o
   5  13  16       24.83       12.14     49.13 o
   0  14  16       97.91      221.18     61.08 o
   1  14  16       50.13      144.20     42.00 o
   2  14  16       24.74       74.48     40.18 o
   3  14  16       12.46       65.73     42.26 o
   4  14  16       23.46        2.32     50.67 o
   5  14  16        3.95       91.08     56.16 o
   1  15  16        2.16        0.00     47.41 o
   2  15  16      153.09      109.61     41.06 o
   3  15  16       67.42      124.36     55.57 o
   4  15  16       29.38      128.47     55.44 o
   0  16  16      123.84      324.27     73.31 o
   1  16  16        2.72       66.42     41.66 o
   2  16  16       27.23      122.19     62.62 o
   1   1  17       99.79      129.04     28.93 o
   2   1  17      918.51      951.03     53.66 o
   3   1  17       12.30       50.02     32.57 o
   4   1  17        0.01        0.00     36.23 o
   5   1  17        1.07        0.00     35.15 o
   6   1  17        1.07       94.75     45.11 o
   7   1  17        0.17        3.50     42.80 o
   8   1  17        3.04        0.00     42.81 o
   0   2  17      575.39      528.44     57.17 o
   1   2  17      407.55      419.31     40.00 o
   2   2  17       66.99       28.37     34.05 o
   3   2  17      127.61      163.50     40.35 o
   4   2  17      572.88      503.28     62.56 o
   5   2  17        9.12       42.73     38.41 o
   6   2  17       13.66       66.46     39.63 o
   7   2  17       13.94       39.23     43.50 o
   8   2  17      109.74      138.63     52.78 o
   1   3  17       38.18       21.81     30.83 o
   2   3  17     1114.68     1169.58     63.85 o
   3   3  17       57.83       96.00     37.79 o
   4   3  17      813.14      839.45     71.57 o
   5   3  17       28.41       44.77     52.06 o
   6   3  17       30.58       94.73     46.48 o
   7   3  17        2.59       14.65     48.35 o
   8   3  17        8.45        0.00     51.51 o
   0   4  17      135.75      107.98     47.06 o
   1   4  17       17.56       14.02     33.77 o
   2   4  17      565.60      462.26     48.63 o
   3   4  17     1326.30     1296.05     67.33 o
   4   4  17      143.22      178.61     49.46 o
   5   4  17      554.92      597.06     65.59 o
   6   4  17      483.89      589.33     68.87 o
   7   4  17      101.28      228.08     58.79 o
   8   4  17        0.44       98.50     58.86 o
   1   5  17       46.05       31.79     33.49 o
   2   5  17      587.50      499.94     49.27 o
   3   5  17      585.48      546.29     50.22 o
   4   5  17       33.72       53.78     42.93 o
   5   5  17      439.39      392.35     61.18 o
   6   5  17       66.15       88.05     48.27 o
   7   5  17        7.77        0.00     47.14 o
   8   5  17        1.31      116.65     55.60 o
   0   6  17       21.55        4.26     52.84 o
   1   6  17       77.38       62.88     34.16 o
   2   6  17      626.56      511.56     53.38 o
   3   6  17     2463.20     2440.62     90.98 o
   4   6  17      484.51      478.79     64.69 o
   5   6  17        7.26       75.20     62.09 o
   6   6  17       11.27       35.77     49.04 o
   7   6  17        0.43        0.00     47.34 o
   8   6  17        6.02       71.88     52.92 o
   1   7  17        0.06       23.59     33.45 o
   2   7  17       39.33       51.79     34.08 o
   3   7  17       42.53       41.45     36.19 o
   4   7  17      154.32      123.30     47.77 o
   5   7  17       51.81       22.62     63.23 o
   6   7  17        4.64       86.62     51.23 o
   7   7  17        0.01       97.16     52.43 o
   0   8  17       19.50        0.00     50.46 o
   1   8  17        4.66        0.00     34.33 o
   2   8  17      336.95      321.09     44.76 o
   3   8  17       29.37        3.29     37.19 o
   4   8  17      107.00      172.73     48.12 o
   5   8  17       41.61       16.96     46.88 o
   6   8  17      121.41      155.47     63.24 o
   7   8  17      133.88      231.26     83.76 o
   1   9  17       57.00       86.82     37.51 o
   2   9  17      258.63      385.10     46.40 o
   3   9  17       61.43       22.89     37.50 o
   4   9  17       14.49        0.00     41.90 o
   5   9  17      261.70      239.36     56.23 o
   6   9  17        5.97       35.12     49.80 o
   7   9  17      159.57      213.75     60.04 o
   0  10  17      447.25      474.31     84.35 o
   1  10  17      110.61      139.88     40.70 o
   2  10  17       12.09       39.36     36.67 o
   3  10  17       36.55       18.59     44.11 o
   4  10  17       97.48      122.35     54.45 o
   5  10  17        1.96        0.00     47.72 o
   6  10  17       30.38       72.06     50.10 o
   1  11  17       23.84       99.50     40.21 o
   2  11  17       14.90        0.00     42.78 o
   3  11  17        1.92       95.68     47.97 o
   4  11  17        9.84        0.00     83.28 o
   5  11  17        0.23      184.37     56.70 o
   6  11  17        3.92        9.37     59.83 o
   0  12  17      113.78      200.85     68.67 o
   1  12  17       14.39       13.10     38.54 o
   2  12  17       10.82       77.13     39.83 o
   3  12  17       12.65       22.83     45.09 o
   4  12  17        1.39      166.37     55.17 o
   5  12  17        2.68       78.50     53.94 o
   1  13  17       62.59      111.25     49.72 o
   2  13  17      140.89      251.88     48.07 o
   3  13  17       63.23       77.19     44.54 o
   4  13  17       11.05       54.57     52.40 o
   5  13  17       18.46       58.38     67.10 o
   0  14  17      344.56      571.40     75.71 o
   1  14  17      105.99      170.45     45.55 o
   2  14  17       64.63       89.40     44.87 o
   3  14  17       26.68       61.04     46.54 o
   4  14  17       36.74       86.95     50.58 o
   1  15  17       24.64       95.65     43.62 o
   2  15  17        5.92       10.26     37.98 o
   3  15  17       59.96      154.06     46.37 o
   0  16  17       26.94       93.45     58.14 o
   1  16  17        6.53       25.30     51.14 o
   0   0  18     1467.29     1387.29     98.07 o
   1   0  18      280.35      326.33     51.55 o
   2   0  18      175.39      153.34     50.95 o
   3   0  18       23.97      129.51     57.95 o
   4   0  18      315.88      394.80     70.83 o
   5   0  18       34.26       35.58     53.90 o
   6   0  18      165.85      124.59     65.47 o
   7   0  18      125.74      177.32     96.09 o
   8   0  18        0.06       64.51     71.21 o
   1   1  18      492.65      467.33     46.28 o
   2   1  18       46.45       79.85     35.06 o
   3   1  18       79.76       25.74     42.25 o
   4   1  18        6.16      110.09     45.70 o
   5   1  18       30.84        0.00     39.17 o
   6   1  18      112.91      185.44     44.56 o
   7   1  18       15.72       34.25     41.81 o
   8   1  18       26.26        0.00     45.59 o
   0   2  18      334.38      304.77     51.74 o
   1   2  18      138.20      147.66     38.66 o
   2   2  18      471.87      507.03     49.13 o
   3   2  18        0.15       28.27     43.59 o
   4   2  18        1.95       66.68     44.93 o
   5   2  18        0.24        0.00     58.83 o
   6   2  18        7.30        0.00     60.89 o
   7   2  18       36.62        0.00     60.31 o
   8   2  18       18.30      107.54     55.21 o
   1   3  18      132.32      144.20     47.11 o
   2   3  18     2027.68     2026.20     82.12 o
   3   3  18       11.11        9.17     36.87 o
   4   3  18     1016.00     1129.74     80.14 o
   5   3  18        1.34        0.00     47.49 o
   6   3  18        0.27       37.41     53.66 o
   7   3  18       59.45       88.05     51.52 o
   8   3  18        0.96      131.40     54.02 o
   0   4  18      189.43      154.55     56.08 o
   1   4  18       35.71       50.87     33.05 o
   2   4  18     1102.20     1080.39     65.76 o
   3   4  18      883.98      907.04     66.47 o
   4   4  18      639.45      627.01     65.88 o
   5   4  18      224.49      278.14     55.74 o
   6   4  18       27.52       50.67     48.00 o
   7   4  18       21.33       35.00     46.40 o
   8   4  18       41.06       30.81     53.24 o
   1   5  18      167.26      198.22     38.27 o
   2   5  18      761.18      832.34     59.62 o
   3   5  18       29.30        1.31     39.04 o
   4   5  18        5.57       41.42     58.72 o
   5   5  18       34.37      104.07     51.06 o
   6   5  18        7.80       72.06     49.41 o
   7   5  18       14.63       87.29     68.86 o
   0   6  18      105.04       76.53     53.37 o
   1   6  18      429.87      452.62     46.44 o
   2   6  18       10.55       14.24     37.37 o
   3   6  18       14.02        4.82     50.46 o
   4   6  18       13.59       30.36     44.30 o
   5   6  18       79.86      166.45     52.33 o
   6   6  18       36.66       61.91     49.23 o
   7   6  18      244.19      165.11     82.76 o
   1   7  18      439.74      403.04     45.65 o
   2   7  18       42.29       89.91     41.12 o
   3   7  18        6.48       58.47     40.12 o
   4   7  18      777.76      681.28     69.90 o
   5   7  18      220.19      163.29     53.58 o
   6   7  18        1.83       78.87     62.32 o
   7   7  18      112.06      159.02     55.93 o
   0   8  18        7.58       25.89     50.71 o
   1   8  18       72.38      107.76     37.26 o
   2   8  18       39.77       87.08     38.09 o
   3   8  18       34.94       96.49     44.19 o
   4   8  18       17.58       37.93     44.47 o
   5   8  18       34.50        0.00     49.84 o
   6   8  18      110.23        0.00     64.12 o
   7   8  18        8.00        0.00     77.26 o
   1   9  18       88.42      162.39     44.78 o
   2   9  18       11.73       48.32     35.62 o
   3   9  18       67.87      100.18     46.08 o
   4   9  18        1.06        4.76     47.30 o
   5   9  18      272.80      286.24     60.09 o
   6   9  18       25.10       64.74     59.96 o
   0  10  18       18.84       55.03     59.44 o
   1  10  18        7.03        0.00     58.85 o
   2  10  18       47.06       40.13     36.70 o
   3  10  18      378.13      395.68     58.22 o
   4  10  18        0.01        0.00     61.30 o
   5  10  18       11.13      112.28     49.19 o
   6  10  18        5.78       53.18     51.27 o
   1  11  18      128.44      205.48     46.08 o
   2  11  18       21.29       70.78     39.28 o
   3  11  18        0.40       88.29     50.64 o
   4  11  18        0.37        0.00     45.93 o
   5  11  18      262.04      305.06     60.84 o
   0  12  18       21.10       16.55     71.75 o
   1  12  18       68.01      139.63     48.92 o
   2  12  18       37.33      111.52     42.99 o
   3  12  18      112.98      223.50     59.47 o
   4  12  18        0.27       26.60     50.18 o
   5  12  18       64.81      114.05     70.97 o
   1  13  18       77.91      150.35     52.98 o
   2  13  18        0.65       79.88     42.67 o
   3  13  18        0.13       49.22     52.26 o
   4  13  18        4.47       53.39     51.72 o
   0  14  18        4.17        0.00     84.64 o
   1  14  18       29.42      133.14     45.68 o
   2  14  18        2.87       26.94     43.23 o
   3  14  18       17.04       42.58     53.07 o
   1  15  18       41.05       99.31     44.16 o
   1   1  19       13.37        0.00     33.25 o
   2   1  19        7.36        7.12     34.66 o
   3   1  19      120.72       27.26     42.57 o
   4   1  19      328.34      384.39     62.16 o
   5   1  19       46.39       18.07     51.18 o
   6   1  19       23.58       78.37     51.77 o
   7   1  19       91.45       88.24    105.28 o
   0   2  19       46.88        0.00     49.59 o
   1   2  19       75.58       92.71     36.47 o
   2   2  19      283.18      267.24     42.41 o
   3   2  19      564.67      438.56     57.75 o
   4   2  19     1329.16     1369.65     87.33 o
   5   2  19      132.60      170.34     87.52 o
   6   2  19      373.35      533.11     69.56 o
   7   2  19       19.14       51.77    101.00 o
   1   3  19       87.62      106.00     38.02 o
   2   3  19      848.47      782.43     58.46 o
   3   3  19        6.52        9.32     37.19 o
   4   3  19     1641.34     1568.29     92.74 o
   5   3  19        5.48        0.00     43.05 o
   6   3  19       34.06       71.17     49.78 o
   7   3  19       64.38      174.30     53.24 o
   0   4  19     1795.86     1749.05    109.39 o
   1   4  19       42.67       73.87     36.63 o
   2   4  19      159.30      145.07     41.04 o
   3   4  19       59.81       84.87     43.34 o
   4   4  19       32.80       41.81     53.98 o
   5   4  19      194.78      342.19     56.66 o
   6   4  19       56.50       13.46     49.73 o
   7   4  19        3.59        0.00     48.98 o
   1   5  19       63.51       23.48     39.39 o
   2   5  19       52.39      110.50     39.56 o
   3   5  19      497.27      485.63     60.40 o
   4   5  19       12.68       74.70     44.83 o
   5   5  19       60.53       77.87     46.29 o
   6   5  19        0.64       26.11     74.90 o
   7   5  19       41.40        0.00     46.83 o
   0   6  19       75.66       98.63     53.98 o
   1   6  19       43.00       79.07     35.30 o
   2   6  19      315.23      296.14     46.27 o
   3   6  19      522.34      388.53     59.21 o
   4   6  19        2.93       25.88     46.71 o
   5   6  19        1.95       29.83     47.11 o
   6   6  19        2.83       45.90     53.20 o
   7   6  19       12.94        6.58     55.25 o
   1   7  19      118.89      139.52     40.71 o
   2   7  19      808.62      956.62     64.96 o
   3   7  19       30.24        0.00     42.88 o
   4   7  19       88.31       48.19     48.58 o
   5   7  19       34.45       69.04     47.36 o
   6   7  19        1.09       65.51     48.85 o
   0   8  19      486.75      419.47     71.22 o
   1   8  19      140.90      208.18     44.04 o
   2   8  19      293.09      306.47     47.78 o
   3   8  19      130.50      130.25     46.97 o
   4   8  19      301.44      223.18     62.39 o
   5   8  19        8.18      124.18     48.20 o
   6   8  19      155.94      303.53     61.37 o
   1   9  19        3.93       67.32     37.29 o
   2   9  19       29.37       70.90     38.82 o
   3   9  19      121.88      168.17     51.50 o
   4   9  19      112.40      131.25     53.21 o
   5   9  19        3.01       30.09     54.00 o
   6   9  19        2.82       12.28     84.21 o
   0  10  19       25.44        0.00     52.44 o
   1  10  19      206.40      156.15     51.91 o
   2  10  19        3.28       62.68     42.48 o
   3  10  19        6.41       76.16     53.95 o
   4  10  19       19.62        0.00     45.66 o
   5  10  19        4.62       36.37     53.30 o
   1  11  19        9.81       36.88     42.33 o
   2  11  19       84.64      121.43     45.49 o
   3  11  19       50.25      105.87     50.43 o
   4  11  19       60.61      151.65     52.30 o
   5  11  19       11.56      167.71     62.29 o
   0  12  19        2.12      216.26     76.53 o
   1  12  19        0.78       69.96     38.94 o
   2  12  19       40.94       49.83     44.18 o
   3  12  19       34.23       54.26     50.23 o
   4  12  19        0.05       12.94     48.29 o
   1  13  19       36.92       66.35     42.03 o
   2  13  19       23.11       99.49     49.32 o
   3  13  19       21.08       64.96     50.53 o
   0  14  19      217.61      122.03     68.08 o
   1  14  19        0.35      150.19     50.28 o
   2  14  19       12.29      111.37     48.43 o
   0   0  20        0.06        0.00    120.81 o
   1   0  20       21.79       49.72     63.19 o
   2   0  20      636.73      683.92     97.15 o
   3   0  20       30.13        0.00     75.44 o
   4   0  20       26.19        0.00     69.45 o
   5   0  20       64.78      343.63    108.18 o
   6   0  20     1090.06     1047.31    198.47 o
   7   0  20       46.66       20.91     92.33 o
   1   1  20       58.54       85.64     44.87 o
   2   1  20       10.02       62.37     45.23 o
   3   1  20       73.25       10.37     57.82 o
   4   1  20        5.20        0.00     54.94 o
   5   1  20       63.83       70.93     62.64 o
   6   1  20       13.50      102.94     69.76 o
   7   1  20       96.26      235.59     63.11 o
   0   2  20      102.40      230.04     66.88 o
   1   2  20        0.22       26.24     35.28 o
   2   2  20      134.12       98.51     48.64 o
   3   2  20       76.82        0.00     43.38 o
   4   2  20      281.53      383.46     63.71 o
   5   2  20       22.50        0.00     46.42 o
   6   2  20       23.15       15.99     50.03 o
   7   2  20       19.74       16.54     52.44 o
   1   3  20        0.15        0.00     33.94 o
   2   3  20      215.18      264.69     42.70 o
   3   3  20       42.26       29.02     42.63 o
   4   3  20       14.35       15.22     42.85 o
   5   3  20       98.02       56.22     47.09 o
   6   3  20       10.04      200.03     56.81 o
   7   3  20        4.39      109.71     61.24 o
   0   4  20       16.79       83.39     52.33 o
   1   4  20        1.71       31.77     38.31 o
   2   4  20      155.08      101.69     38.30 o
   3   4  20      162.67      179.67     50.16 o
   4   4  20      294.46      259.39     54.91 o
   5   4  20      144.81      241.24     55.58 o
   6   4  20      106.49       48.38     59.04 o
   7   4  20       21.57       71.23     57.71 o
   1   5  20        0.35       81.92     41.66 o
   2   5  20      456.47      515.64     52.75 o
   3   5  20       19.32        0.00     43.19 o
   4   5  20        0.36        5.02     55.06 o
   5   5  20       16.52       11.97     65.86 o
   6   5  20        9.37      110.29     55.41 o
   0   6  20     1298.94     1373.15    106.68 o
   1   6  20      151.52      200.23     46.18 o
   2   6  20        0.69        0.00     37.11 o
   3   6  20        7.30       16.71     44.30 o
   4   6  20       78.54       91.79     48.38 o
   5   6  20        0.16       23.82     46.13 o
   6   6  20        8.80       75.15     49.08 o
   1   7  20      782.81      837.35     67.51 o
   2   7  20       80.80       80.04     41.12 o
   3   7  20      119.29      178.36     51.55 o
   4   7  20      171.16      264.38     61.45 o
   5   7  20       83.07       67.78     49.69 o
   6   7  20        9.54       38.91     51.48 o
   0   8  20       57.24        0.00     71.47 o
   1   8  20      385.21      377.09     53.20 o
   2   8  20       26.60        2.50     41.38 o
   3   8  20      213.31      203.96     54.91 o
   4   8  20       92.24       91.55     53.03 o
   5   8  20      128.43      120.13     52.34 o
   1   9  20       54.58       27.74     43.09 o
   2   9  20       54.98       76.79     46.47 o
   3   9  20        0.04        0.00     47.65 o
   4   9  20        0.63        0.00     50.43 o
   5   9  20       18.57       53.54     72.99 o
   0  10  20      142.54      143.11     96.95 o
   1  10  20        6.00       61.70     42.15 o
   2  10  20      128.25      117.45     46.70 o
   3  10  20      102.44      170.66     88.33 o
   4  10  20        6.01       18.75     47.51 o
   5  10  20       10.49       19.36     52.55 o
   1  11  20      142.72      155.59     45.95 o
   2  11  20       62.98       77.85     47.48 o
   3  11  20        3.30      114.34     50.54 o
   4  11  20      251.22      406.13     65.67 o
   0  12  20        0.15        0.00     60.76 o
   1  12  20        3.07        0.00     51.34 o
   2  12  20        1.05       17.21     47.68 o
   3  12  20      164.92      221.96     81.43 o
   1  13  20        3.30        0.00     54.27 o
   2  13  20       84.94      112.47     52.27 o
   1   1  21      310.39      350.34     65.24 o
   2   1  21      361.55      407.06     59.29 o
   3   1  21       96.10      231.49     64.10 o
   4   1  21      278.47      186.23     86.98 o
   5   1  21      214.94       95.35     69.15 o
   6   1  21      245.23      153.44     77.32 o
   0   2  21      311.20      206.27    100.59 o
   1   2  21       60.18       62.85     54.69 o
   2   2  21       11.46       63.97     48.45 o
   3   2  21       82.21       82.68     59.40 o
   4   2  21      161.39      125.27     68.75 o
   5   2  21       96.46      150.88     68.37 o
   6   2  21       19.52        0.00     55.87 o
   1   3  21      159.88      215.18     54.17 o
   2   3  21      313.10      258.81     43.64 o
   3   3  21       13.19       57.88     48.38 o
   4   3  21       37.21       61.18     51.11 o
   5   3  21      271.36      278.90     64.33 o
   6   3  21        3.59       42.45     51.64 o
   0   4  21       37.49       28.50     56.96 o
   1   4  21       47.90       87.65     41.60 o
   2   4  21       23.21        0.00     37.15 o
   3   4  21      194.59      321.75     56.88 o
   4   4  21       60.84       73.22     46.27 o
   5   4  21       43.60      148.64     53.32 o
   6   4  21       41.26        0.00     60.15 o
   1   5  21      145.78       99.56     46.83 o
   2   5  21        6.04       50.49     38.84 o
   3   5  21        0.01        0.00     43.88 o
   4   5  21       23.05       36.50     48.65 o
   5   5  21       13.76       46.82     47.26 o
   6   5  21        2.78        0.00     48.15 o
   0   6  21      650.14      561.47     77.33 o
   1   6  21       23.48       78.16     40.12 o
   2   6  21       20.58       69.70     40.33 o
   3   6  21       76.56      107.66     47.38 o
   4   6  21        7.95       71.27     46.60 o
   5   6  21       54.01       50.57     57.39 o
   6   6  21       11.47       30.40     54.28 o
   1   7  21      691.11      796.16     67.08 o
   2   7  21      116.60      160.07     49.56 o
   3   7  21       28.19        8.88     42.69 o
   4   7  21       63.82      151.47     51.13 o
   5   7  21       38.46      107.66     59.19 o
   0   8  21        4.81       44.50     54.58 o
   1   8  21       64.76       42.37     42.73 o
   2   8  21       11.47       58.91     42.25 o
   3   8  21      249.12      408.04     68.59 o
   4   8  21        6.61       37.58     46.42 o
   5   8  21       31.32      106.26     52.42 o
   1   9  21        0.10       89.59     45.42 o
   2   9  21       16.53       60.13     45.65 o
   3   9  21        8.85       25.71     46.50 o
   4   9  21       17.39       38.96     75.48 o
   0  10  21      426.85      529.41     81.99 o
   1  10  21      138.28      190.15     51.14 o
   2  10  21      209.97      264.01     54.04 o
   3  10  21       44.81      162.39     54.71 o
   4  10  21        3.10      182.57     56.45 o
   1  11  21      132.66      212.96     56.79 o
   2  11  21       58.88       49.60     45.84 o
   3  11  21       11.73       83.36     56.61 o
   0  12  21      159.68      189.29     67.98 o
   1  12  21        9.79       47.00     60.31 o
   2  12  21        0.68        0.00     47.61 o
   1   0  22      183.37       79.91     97.39 o
   2   0  22        0.69        0.00     62.53 o
   3   0  22       61.70       60.05     91.62 o
   4   0  22       62.48       99.82     94.07 o
   5   0  22        0.04      150.26    129.97 o
   6   0  22     1183.20     1466.62    187.33 o
   1   1  22       39.07       62.94     66.86 o
   2   1  22       49.89       12.96     48.46 o
   3   1  22        1.70        8.79     59.42 o
   4   1  22        4.81      106.58     84.03 o
   5   1  22      175.03      136.93     61.82 o
   6   1  22        4.62        1.72     68.99 o
   0   2  22       83.33      116.44    278.79 o
   1   2  22        0.71       66.08     63.55 o
   2   2  22      132.33      221.32     53.92 o
   3   2  22       82.86       43.69     64.63 o
   4   2  22       14.73        0.00     56.84 o
   5   2  22      153.66       49.20     65.75 o
   6   2  22       21.88      114.37     69.98 o
   1   3  22        2.59        0.00     65.13 o
   2   3  22        4.86       57.20     59.28 o
   3   3  22       67.90        2.27     56.72 o
   4   3  22      166.39      182.41     69.83 o
   5   3  22        2.09       42.78     60.93 o
   0   4  22       90.46      254.42     75.69 o
   1   4  22      124.48      121.55     41.50 o
   2   4  22       13.55       21.37     40.75 o
   3   4  22       54.90       27.52     49.57 o
   4   4  22        5.47        0.00     60.46 o
   5   4  22        0.22        9.45     53.50 o
   1   5  22        4.81       92.84     42.67 o
   2   5  22       32.32       76.65     54.02 o
   3   5  22        0.16       14.79     41.63 o
   4   5  22      182.71      277.19     56.29 o
   5   5  22       51.46       68.44     48.04 o
   0   6  22      246.60      303.86     88.56 o
   1   6  22       10.72       59.32     46.23 o
   2   6  22       64.42      176.19     57.41 o
   3   6  22       26.85       59.00     46.59 o
   4   6  22       19.58        0.10     51.33 o
   5   6  22        0.32      100.86     51.47 o
   1   7  22        5.96       39.57     44.13 o
   2   7  22      139.26      239.44     62.71 o
   3   7  22       97.28      233.08     53.39 o
   4   7  22       41.30       85.21     49.75 o
   0   8  22      173.61      183.02    113.05 o
   1   8  22      149.31      232.68     49.47 o
   2   8  22       12.56       44.89     46.41 o
   3   8  22        0.00       14.48     51.29 o
   4   8  22        4.12       85.45     51.61 o
   1   9  22        0.68      122.35     44.58 o
   2   9  22      132.47      116.03     47.72 o
   3   9  22        3.56        0.00     58.34 o
   0  10  22      381.01      522.42     84.63 o
   1  10  22      152.51      233.70     54.37 o
   2  10  22      115.12      162.06     56.91 o
   3  10  22        4.78       73.58     57.36 o
   1  11  22       97.57      189.02     55.55 o
   1   1  23      143.35       84.83     68.84 o
   2   1  23       84.00       79.03     73.01 o
   3   1  23       14.51        0.00     57.26 o
   4   1  23        1.49       67.19     87.74 o
   5   1  23      192.15      234.36     73.64 o
   0   2  23      647.68      870.17    140.16 o
   1   2  23        0.04        0.00     62.66 o
   2   2  23        3.97        0.00     68.88 o
   3   2  23       24.18      136.68     86.67 o
   4   2  23       55.82      111.32     66.51 o
   5   2  23      109.33      126.47     66.12 o
   1   3  23       66.04       58.77     67.98 o
   2   3  23        0.01      102.12     77.15 o
   3   3  23       70.04      116.02     64.75 o
   4   3  23       63.95        0.00     70.35 o
   5   3  23       26.31       54.31     68.14 o
   0   4  23       66.54      142.12    165.07 o
   1   4  23        8.49        0.00     74.61 o
   2   4  23        6.69      102.51     80.12 o
   3   4  23      214.86      351.99     76.13 o
   4   4  23        5.40        0.00     61.85 o
   5   4  23        3.61       90.30     70.04 o
   1   5  23        3.74       43.66     45.93 o
   2   5  23       34.75        7.20     99.23 o
   3   5  23        0.05       22.53     49.51 o
   4   5  23       16.53       36.09     54.74 o
   0   6  23        3.21        0.00     76.16 o
   1   6  23       22.82       60.94     42.76 o
   2   6  23        9.74       20.92     61.07 o
   3   6  23        0.12        0.00     48.63 o
   4   6  23        0.42        0.00     76.53 o
   1   7  23      145.20      195.65     48.33 o
   2   7  23        0.95      122.95     51.95 o
   3   7  23        0.05        0.00     60.60 o
   0   8  23       81.84       17.47    129.63 o
   1   8  23        4.43        0.00     46.73 o
   2   8  23        5.77        7.98     52.44 o
   3   8  23       61.34       90.72     65.63 o
   1   9  23       30.78       81.18     46.18 o
   2   9  23      295.27      384.58     77.08 o
   0  10  23       98.50      188.88    115.16 o
   1  10  23      177.78      163.97     52.04 o
   0   0  24      895.74      849.72    217.37 o
   1   0  24       28.50       48.70     95.63 o
   2   0  24       26.22        0.00    146.81 o
   3   0  24       61.26        0.00     87.25 o
   4   0  24       35.56       45.07     97.74 o
   1   1  24       71.09      134.18     73.68 o
   2   1  24        4.83      163.19    117.91 o
   3   1  24       42.11       99.51     63.34 o
   4   1  24        2.10       84.68     70.60 o
   0   2  24       94.84      132.15     96.63 o
   1   2  24       13.71       56.58     76.78 o
   2   2  24        2.86       88.34    103.41 o
   3   2  24       19.37       58.91     63.93 o
   4   2  24        0.28       41.11     67.61 o
   1   3  24       49.41       62.90     73.34 o
   2   3  24       36.19       30.68     72.36 o
   3   3  24       42.13       85.21     65.27 o
   4   3  24       11.16       41.61     64.20 o
   0   4  24      112.46      149.83    101.94 o
   1   4  24       53.21       95.58     68.45 o
   2   4  24       38.59        7.58     69.14 o
   3   4  24       13.53      121.38     98.99 o
   4   4  24       33.35       17.14     68.97 o
   1   5  24       45.80       93.82     71.00 o
   2   5  24      127.43      310.14     87.37 o
   3   5  24        0.25       99.28     80.60 o
   0   6  24      324.48      417.27     92.87 o
   1   6  24        3.24       26.22     72.93 o
   2   6  24        1.36      152.96     63.92 o
   3   6  24       81.17       73.89     70.16 o
   1   7  24        7.18       64.74     46.43 o
   2   7  24       12.10       35.05     72.42 o
   0   8  24        1.35       66.02     77.00 o
   1   8  24       23.60      113.96     54.06 o
   1   1  25        0.66       15.28     70.09 o
   2   1  25       50.14       35.41    109.96 o
   3   1  25        2.40        0.00     74.91 o
   0   2  25        1.45       81.81    177.70 o
   1   2  25       86.01       96.28    114.19 o
   2   2  25      110.98       11.96    109.43 o
   3   2  25        1.37        0.00     73.28 o
   1   3  25        0.12        0.00     61.40 o
   2   3  25      181.29      209.14    116.85 o
   0   4  25       85.73       81.32    135.37 o
   1   4  25       16.98       24.59     71.05 o
   2   4  25        8.60       45.93     98.48 o
   1   5  25        1.02      191.38     75.52 o
   2   5  25       28.54      128.36    100.36 o
   0   6  25      105.05      135.07    110.21 o
   1   6  25        1.53       54.66    144.18 o
   0   0  26       28.10      221.40    143.33 o
   1   0  26        0.94      104.54    131.25 o
   1   1  26       36.46      169.10     75.06 o
   0   2  26       44.05        0.00    172.16 o
 
